# Supplementary material for: Genome-Wide Analysis on the Landscape of Transcriptomes and Their Relationship With DNA Methylomes in the Hypothalamus Reveals Genes Related to Sexual Precocity in Jining Gray Goats
Source: Front Endocrinol (Lausanne). 2018 Aug 30;9:501. doi: 10.3389/fendo.2018.00501 (PMC6125331; doi:10.3389/fendo.2018.00501)
Supplement: Supplementary Table 1 — DEGs of pubertal Jining Gray goats. [file Table_1.XLSX]

## Sheet: Sheet1
Supply Table 1: DEG genes in hypothalamus of pubertal grey goats
GeneID	Database_ID	Annotation	FDR	log2FC	Regulated
newGene_7274	gi|741902662|ref|XP_010824178.1|	FMNL3	0.000721	1.404	up
gene10063	gi|548484718|ref|XP_005686267.1|	Ferritin light chain-like	0.00574	1.332	up
gene10628	gi|548486350|ref|XP_005686889.1|	NFU1	0.000351	1.154	up
gene10800	gi|548486715|ref|XP_005687058.1|	ATP6V1C2	0.000333	1.296	up
gene10840	gi|548486994|ref|XP_005687097.1|	LHX6	0.00114	2.486	up
gene1157	gi|149642883|ref|NP_001092487.1|	DLX-1	0.00335	1.194	up
gene11794	gi|548489967|ref|XP_005688182.1|	CYSTATIN-C	0.00658	1.098	up
gene11813	gi|594036583|ref|XP_006042946.1|	UCN3	2.6e-08	5.376	up
gene11916	gi|548490171|ref|XP_005688283.1|	PENKB	4.9e-05	1.966	up
gene1232	gi|548454231|ref|XP_005676291.1|	TBR1	5.67e-07	3.097	up
gene12333	gi|548491797|ref|XP_005688711.1|	KCNG1	0.00953	1.085	up
gene12585	gi|548493476|ref|XP_005689141.1|	PENK	0.00706	2.612	up
gene12628	gi|548493196|ref|XP_005689086.1|	CRH	0.00105	2.884	up
gene1270	gi|123959768|ref|NP_001074208.1|	RPRM	0.00995	1.017	up
gene13221	gi|426244748|ref|XP_004016179.1|	CALCA	0.000608	4.152	up
gene13579	gi|548495936|ref|XP_005690007.1|	PCTP-like protein	0.00127	1.354	up
gene14638	gi|548499545|ref|XP_005691070.1|	NENF	0.00567	1.06	up
gene15280	gi|548502341|ref|XP_005691809.1|	DDT	0.00113	1.135	up
gene15304	gi|548502377|ref|XP_005691825.1|	SDF2L1	0.00669	1.95	up
gene15454	gi|548502700|ref|XP_005691977.1|	CYBA	0.00883	1.051	up
gene16011	gi|548504641|ref|XP_005692611.1|	NADPH	0.00188	1.107	up
gene17310	gi|548510384|ref|XP_005694352.1|	MS3_03956	0.0046	1.106	up
gene17337	gi|548508876|ref|XP_005693803.1|	PPP1R1B	0.00236	1.143	up
gene17781	gi|548509998|ref|XP_005694178.1|	CDK3	0.00821	1.193	up
gene18396	gi|548512924|ref|XP_005695044.1|	MESH1	0.00686	1.187	up
gene18497	gi|548513246|ref|XP_005695142.1|	CIB2	0.00214	1.037	up
gene18586	gi|548513806|ref|XP_005695315.1|	FOXG1	6.44e-15	3.045	up
gene18845	gi|548514281|ref|XP_005695536.1|	mrps-24	0.00971	1.107	up
gene19191	gi|548515498|ref|XP_005695971.1|	MANF	0.00116	1.37	up
gene20118	gi|548518338|ref|XP_005696827.1|	SCGN	0.00216	3.999	up
gene2021	gi|548456024|ref|XP_005677137.1|	MPC2	0.00979	1.133	up
gene20654	gi|548519629|ref|XP_005697432.1|	MSLN	0.00802	2.264	up
gene2109	gi|123858766|ref|NP_001073690.1|	PFDN2	0.00749	1.139	up
gene21115	gi|426254617|ref|XP_004020973.1|	PYCARD	0.00188	1.406	up
gene22482	gi|426251467|ref|XP_004019443.1|	RAB38	0.00412	2.148	up
gene2253	gi|548457098|ref|XP_005677388.1|	NGFR	0.00166	3.466	up
gene23695	gi|548530558|ref|XP_005700705.1|	CITED1	0.00227	1.697	up
gene2476	gi|548458286|ref|XP_005677784.1|	PLEKHO1	0.00686	1.055	up
gene25180	gi|548534777|ref|XP_005701853.1|	CEBPA	0.00134	1.391	up
gene2672	gi|548458719|ref|XP_005677994.1|	GSTM	0.00706	1.123	up
gene2909	gi|548459999|ref|XP_005678310.1|	LHX8	0.00706	4.225	up
gene3382	gi|548461829|ref|XP_005678887.1|	GBX2	0.00794	2.448	up
gene3962	gi|548463909|ref|XP_005679517.1|	TSPAN33	0.00105	1.019	up
gene4318	gi|548464588|ref|XP_005679838.1|	NTS	4.9e-05	1.464	up
gene4491	gi|426224506|ref|XP_004006411.1|	COX14	0.00953	1.191	up
gene4529	gi|548465470|ref|XP_005680066.1|	FKBP11	0.000939	1.404	up
gene5539	gi|548468853|ref|XP_005681279.1|	PRR5	0.00345	1.172	up
gene5905	gi|548470307|ref|XP_005681653.1|	SLC10A2	0.00894	1.724	up
gene6986	gi|548473426|ref|XP_005682802.1|	HK3	0.00923	1.745	up
gene7451	gi|548474906|ref|XP_005683227.1|	HLA-G	0.000703	1.139	up
gene8170	gi|548477705|ref|XP_005684076.1|	GNRH1	3.36e-10	4.875	up
gene8641	gi|548479565|ref|XP_005684630.1|	Ddo	0.00319	2.499	up
gene9497	gi|548482278|ref|XP_005685525.1|	MEIS2	6.04e-06	2.474	up
gene1215	gi|548454229|ref|XP_005676290.1|	COBLL1	0.00175	-1.181	down
newGene_2937	gi|741883761|ref|XP_010797364.1|	AFDN	0.00993	-2.465	down
newGene_3543	gi|556773468|ref|XP_005981887.1|	ZFP36	0.00679	-2.451	down
newGene_3554	gi|671016020|ref|XP_008698819.1|	LOC103671950	1.72e-05	-5.216	down
newGene_4149	gi|440894406|gb|ELR46873.1|	HERV-K	0.00971	-1.341	down
newGene_5457	gi|594080977|ref|XP_006064117.1|	SHISA7	0.00294	-2.349	down
newGene_6357	gi|556737927|ref|XP_005964543.1|	KIF26A	0.00391	-3.959	down
newGene_7285	gi|556743752|ref|XP_005967381.1|	CASKIN1	0.00819	-2.227	down
newGene_7734	gi|426256180|ref|XP_004021719.1|	ARHGEF10	0.00128	-4.863	down
newGene_785	gi|556761999|ref|XP_005976302.1|	SLC44A5	0.00749	-1.615	down
newGene_9961	gi|741963984|ref|XP_010814623.1|	HDAC5	0.00926	-1.916	down
gene10070	gi|548484726|ref|XP_005686271.1|	PTPN21	0.000839	-1.967	down
gene10228	gi|548485230|ref|XP_005686512.1|	TET3	0.00495	-1.258	down
gene1029	gi|548452978|ref|XP_005675898.1|	CYSLTR	0.00141	-1.638	down
gene10296	gi|548485401|ref|XP_005686592.1|	STRN	1.62e-05	-1.286	down
gene103	gi|548449322|ref|XP_005674821.1|	NRIP1	0.0046	-1.299	down
gene10751	gi|548487153|ref|XP_005687136.1|	ATAD2B	0.00989	-1.212	down
gene10913	gi|548487289|ref|XP_005687203.1|	MVB12B	0.000984	-1.688	down
gene11057	gi|548487706|ref|XP_005687398.1|	Notch	0.00456	-2.215	down
gene11120	gi|548487811|ref|XP_005687442.1|	Col5a1	0.000573	-2.565	down
gene11121	gi|548487813|ref|XP_005687443.1|	RXRA	0.00459	-1.69	down
gene11156	gi|548487869|ref|XP_005687470.1|	DGKH	0.00214	-1.188	down
gene11249	gi|548488172|ref|XP_005687545.1|	FREM2	0.00924	-2.946	down
gene11300	gi|548488441|ref|XP_005687599.1|	SLC7A1	6.15e-05	-2.626	down
gene11496	gi|548488941|ref|XP_005709542.1|	COL4A2	0.00989	-1.369	down
gene11506	gi|548488959|ref|XP_005687846.1|	ATP11A	0.00979	-2.551	down
gene11665	gi|548489484|ref|XP_005687997.1|	ARHGAP21	0.00132	-1.006	down
gene12303	gi|548491755|ref|XP_005688692.1|	NCoa3	0.00181	-1.353	down
gene12422	gi|548492394|ref|XP_005709423.1|	EPPK1	0.00897	-1.598	down
gene12423	gi|548492272|ref|XP_005688934.1|	SCAB1	0.000241	-2.873	down
gene1248	gi|548453569|ref|XP_005676154.1|	TANC1	0.00117	-1.216	down
gene13010	gi|548494149|ref|XP_005689462.1|	AMOTL1	0.00644	-2.397	down
gene13211	gi|548495013|ref|XP_005689636.1|	KCNJ11	0.00576	-2.236	down
gene13647	gi|548496192|ref|XP_005690068.1|	LRRC32	0.00974	-2.009	down
gene13751	gi|548496632|ref|XP_005709478.1|	CRY2	0.00706	-1.355	down
gene14039	gi|548497556|ref|XP_005690423.1|	ADORA1	0.00214	-1.23	down
gene14052	gi|548497752|ref|XP_005690486.1|	SOX13	0.0046	-1.642	down
gene14065	gi|548497762|ref|XP_005690491.1|	NFASC	0.000527	-1.209	down
gene14119	gi|548497802|ref|XP_005690508.1|	CFHL	0.00391	-3.368	down
gene14701	gi|548499770|ref|XP_005691178.1|	KIF21B	0.00412	-1.768	down
gene14806	gi|548500164|ref|XP_005691310.1|	HNMT	0.00989	-2.091	down
gene14877	gi|548500399|ref|XP_005691356.1|	RAPGEF2	0.00315	-2.464	down
gene14962	gi|426247182|ref|XP_004017365.1|	ZFP664	0.00626	-1.551	down
gene15030	gi|548501046|ref|XP_005691585.1|	PPTC7	0.00989	-1.091	down
gene1526	gi|548454664|ref|XP_005676503.1|	IDH1	0.000939	-1.027	down
gene1535	gi|548454690|ref|XP_005676516.1|	KANSL1L	0.000542	-1.878	down
gene15527	gi|548503255|ref|XP_005692134.1|	NKD1	0.00555	-1.66	down
gene1556	gi|548454789|ref|XP_005676565.1|	FN1	0.000132	-1.162	down
gene15720	gi|548503726|ref|XP_005692238.1|	CHTF8	0.00748	-1.946	down
gene15956	gi|548504524|ref|XP_005692590.1|	SIRT2	0.00147	-1.14	down
gene16168	gi|548505584|ref|XP_005692851.1|	HIF3A	0.00654	-1.66	down
gene16316	gi|548506047|ref|XP_005692915.1|	KCNC1	0.00979	-1.852	down
gene16491	gi|548506332|ref|XP_005709524.1|	ZFP28	0.000604	-2.612	down
gene17105	gi|548508081|ref|XP_005693627.1|	GAS7	8.42e-05	-1.476	down
gene17656	gi|78214939|gb|ABB36643.1|	FASN	0.000132	-1.426	down
gene178	gi|548449564|ref|XP_005674940.1|	DCBLD2	0.00207	-1.306	down
gene18052	gi|548511797|ref|XP_005694749.1|	IL6R	0.0069	-1.042	down
gene18099	gi|426246560|ref|XP_004017060.1|	hydroxymethylglutaryl-CoA synthase	0.00586	-1.007	down
gene18866	gi|548514438|ref|XP_005695573.1|	GADL1	0.00989	-2.271	down
gene18942	gi|426249096|ref|XP_004018287.1|	MOBP	0.00989	-1.321	down
gene19021	gi|548514921|ref|XP_005695690.1|	SETD5	0.000889	-1.042	down
gene19186	gi|548515485|ref|XP_005695965.1|	ARIP4	0.00114	-2.207	down
gene1921	gi|548455892|ref|XP_005677073.1|	E2F2	0.000815	-2.16	down
gene1944	gi|548455906|ref|XP_005677080.1|	HSPG2	1.35e-06	-1.803	down
gene1996	gi|548455988|ref|XP_005709640.1|	PADI2	0.000227	-2.39	down
gene20198	gi|548518582|ref|XP_005696942.1|	ZPN40	0.00188	-2.053	down
gene20230	gi|548518660|ref|XP_005696974.1|	RREB1	0.00749	-2.672	down
gene20293	gi|548519005|ref|XP_005697140.1|	ZFP236	0.000333	-2.332	down
gene20409	gi|548519067|ref|XP_005697170.1|	Npc1	0.000815	-2.414	down
gene20551	gi|548519301|ref|XP_005697274.1|	DCC	0.000939	-1.516	down
gene20876	gi|548521468|ref|XP_005698016.1|	SHISA9	0.000939	-4.035	down
gene21154	gi|548521916|ref|XP_005709644.1|	AUTS2	0.000492	-1.849	down
gene21279	gi|548522130|ref|XP_005698143.1|	GJC3	0.000219	-1.961	down
gene21303	gi|548522142|ref|XP_005698149.1|	SMURF1	0.00574	-1.935	down
gene21321	gi|548522160|ref|XP_005698158.1|	UCHL42	0.000685	-2.195	down
gene21343	gi|548522180|ref|XP_005709635.1|	FBXL18	0.00023	-2.349	down
gene21355	gi|548522196|ref|XP_005698175.1|	SDK1	0.00134	-2.792	down
gene21361	gi|548522215|ref|XP_005698182.1|	TTYH3	0.000866	-1.831	down
gene21459	gi|548522463|ref|XP_005698300.1|	TNKS2	0.00241	-1.144	down
gene21726	gi|548523814|ref|XP_005698622.1|	PLEKHA1	1.45e-05	-1.284	down
gene21799	gi|548524021|ref|XP_005698718.1|	Protein very KIND	0.00989	-1.51	down
gene21893	gi|548524226|ref|XP_005698817.1|	FAT1	0.00354	-1.116	down
gene21993	gi|548524456|ref|XP_005698927.1|	GPR124	0.00587	-1.747	down
gene22028	gi|548524814|ref|XP_005698994.1|	SFRP1	4.5e-05	-1.224	down
gene22135	gi|548525240|ref|XP_005699072.1|	ARID4B	0.00116	-1.222	down
gene22569	gi|548527298|ref|XP_005699733.1|	Nav2	0.00127	-3.081	down
gene22826	gi|548527781|ref|XP_005699873.1|	DAGLG	0.00678	-1.758	down
gene22827	gi|548527783|ref|XP_005699874.1|	MYRF	0.00023	-1.561	down
gene23193	gi|548529198|ref|XP_005700226.1|	GPRASP1	0.0015	-2.333	down
gene23216	gi|548529212|ref|XP_005700233.1|	IL1RAPL1	0.00686	-2.855	down
gene23654	gi|548530449|ref|XP_005700657.1|	TAF9B	0.00993	-1.616	down
gene24409	gi|548533014|ref|XP_005701329.1|	ABCC3	0.00861	-3.645	down
gene24788	gi|548534007|ref|XP_005701591.1|	ZFP347	0.0044	-1.732	down
gene24891	gi|548534335|ref|XP_005701644.1|	ABCB11	0.000492	-1.816	down
gene25091	gi|548534667|ref|XP_005701802.1|	HCF1	0.00979	-1.709	down
gene25287	gi|548534985|ref|XP_005701925.1|	Baiap2	0.00453	-1.579	down
gene3087	gi|548460374|ref|XP_005678494.1|	EPS15	0.00114	-1.964	down
gene3731	gi|426227655|ref|XP_004007932.1|	DOCK4	0.00219	-1.082	down
gene4033	gi|548464216|ref|XP_005679659.1|	ZC3HAV1L	0.00974	-1.835	down
gene4317	gi|548464586|ref|XP_005679837.1|	RASSF9	0.00484	-2.853	down
gene4627	gi|548465809|ref|XP_005680232.1|	PTPRB	0.00218	-1.18	down
gene5180	gi|548467839|ref|XP_005680927.1|	SRRM1	0.00366	-2.193	down
gene527	gi|426217884|ref|XP_004003182.1|	GNB4	4.9e-05	-1.232	down
gene5399	gi|548468700|ref|XP_005681206.1|	CACNA1C	0.00593	-1.169	down
gene6541	gi|548472143|ref|XP_005709823.1|	CACNA1A	0.00989	-1.614	down
gene6545	gi|548472149|ref|XP_005682376.1|	NACC1	0.00237	-1.129	down
gene6663	gi|548472489|ref|XP_005682432.1|	LDLR	0.000192	-1.162	down
gene6860	gi|528907325|ref|XP_005199056.1|	DIRAS1	0.00588	-2.89	down
gene6866	gi|548473129|ref|XP_005682661.1|	SPPL2B	0.00412	-1.169	down
gene6872	gi|548473275|ref|XP_005709791.1|	DOT1L	0.000349	-1.788	down
gene6934	gi|548473325|ref|XP_005682755.1|	ZFP608	0.0019	-1.089	down
gene7194	gi|548475189|ref|XP_005683357.1|	APC2	0.00204	-2.098	down
gene727	gi|548451857|ref|XP_005675642.1|	PAQR9	0.00214	-1.344	down
gene7365	gi|548475105|ref|XP_005683322.1|	PCDHGA8	0.00983	-1.668	down
gene7366	gi|548475107|ref|XP_005709566.1|	PCDHGA9	0.00706	-1.835	down
gene7367	gi|548475109|ref|XP_005683323.1|	PCDHGB6	0.00383	-2.335	down
gene7445	gi|548474896|ref|XP_005683222.1|	PDGFRB	0.000939	-1.707	down
gene7753	gi|671024994|ref|XP_008703321.1|	ZFP395	0.00679	-2.382	down
gene7944	gi|548476852|ref|XP_005683835.1|	KLF4	7.93e-05	-2.614	down
gene8480	gi|548479252|ref|XP_005684478.1|	Pxdn	0.000445	-2.018	down
gene8915	gi|548480610|ref|XP_005684967.1|	UST	0.00205	-1.003	down
gene8936	gi|548480625|ref|XP_005684974.1|	AKAP12	0.00385	-1.07	down
gene9091	gi|548480910|ref|XP_005685110.1|	Hmgcr	0.000489	-1.089	down
gene9504	gi|548482290|ref|XP_005685530.1|	THBS1	0.000273	-1.639	down
gene9751	gi|548483640|ref|XP_005685920.1|	SECISBP2L	0.00203	-1.015	down
gene982	gi|548452744|ref|XP_005675788.1|	SATB1	0.00658	-1.786	down
gene9946	gi|548483998|ref|XP_005686090.1|	RGS6	0.000445	-2.331	down
