# Supplementary material for: Genome-Wide Analysis on the Landscape of Transcriptomes and Their Relationship With DNA Methylomes in the Hypothalamus Reveals Genes Related to Sexual Precocity in Jining Gray Goats
Source: Front Endocrinol (Lausanne). 2018 Aug 30;9:501. doi: 10.3389/fendo.2018.00501 (PMC6125331; doi:10.3389/fendo.2018.00501)
Supplement: Supplementary Table 2 — DMR genes analysis (CG pattern) in the hypothalamus of pubertal Jining Gray goats. [file Table_2.XLSX]

## Sheet: Sheet1
seqnames	start	end	width	strand	meth_direction	log_likelihood_ratio	log_likelihood_ratio_by_length	annotation	geneChr	geneStart	geneEnd	geneLength	geneStrand	geneId	transcriptId	distanceToTSS
NC_022293.1	178106	178149	44	*	UP	128.565	2.98988	Distal Intergenic	NC_022293.1	52833	111810	58978	-	gene0	gene0	-66339
NC_022293.1	699574	700875	1302	*	DOWN	67.6175	0.0519735	Distal Intergenic	NC_022293.1	687652	716490	28839	-	gene7	gene7	16916
NC_022293.1	1058037	1058071	35	*	DOWN	5.76661	0.169606	Distal Intergenic	NC_022293.1	967164	1142661	175498	-	gene11	gene11	84624
NC_022293.1	1864207	1864239	33	*	UP	43.9596	1.37374	Distal Intergenic	NC_022293.1	1870985	1946665	75681	+	gene25	gene25	-6778
NC_022293.1	2486872	2488637	1766	*	UP	42.9422	0.0243298	Distal Intergenic	NC_022293.1	2445387	2522158	76772	+	gene33	gene33	43250
NC_022293.1	2582537	2582541	5	*	UP	4.89397	1.22349	Distal Intergenic	NC_022293.1	2557386	2568315	10930	+	gene35	gene35	25155
NC_022293.1	2988255	2988370	116	*	UP	113.279	0.985036	Distal Intergenic	NC_022293.1	2840347	2934918	94572	-	gene36	gene36	-53452
NC_022293.1	3258051	3259947	1897	*	DOWN	9.91909	0.00523159	Distal Intergenic	NC_022293.1	3330110	3330182	73	-	gene40	gene40	72131
NC_022293.1	8074060	8074122	63	*	UP	150.923	2.43425	Distal Intergenic	NC_022293.1	8660558	8713149	52592	+	gene75	gene75	-586498
NC_022293.1	9060483	9060498	16	*	UP	15.2263	1.01509	Distal Intergenic	NC_022293.1	9104580	9225211	120632	+	gene77	gene77	-44097
NC_022293.1	10283946	10284949	1004	*	UP	18.0415	0.0179875	Distal Intergenic	NC_022293.1	10073721	10088544	14824	+	gene85	gene85	211228
NC_022293.1	11673613	11673616	4	*	UP	3.17113	1.05704	Distal Intergenic	NC_022293.1	11702439	11704628	2190	+	gene86	gene86	-28826
NC_022293.1	20383740	20383784	45	*	UP	41.3413	0.939575	Distal Intergenic	NC_022293.1	20252890	20347133	94244	+	gene102	gene102	130894
NC_022293.1	21977291	21977354	64	*	UP	30.1275	0.478215	Distal Intergenic	NC_022293.1	21722624	21739822	17199	-	gene109	gene109	-237532
NC_022293.1	22032553	22032598	46	*	UP	37.9669	0.84371	Distal Intergenic	NC_022293.1	21722624	21739822	17199	-	gene109	gene109	-292776
NC_022293.1	27912809	27912812	4	*	DOWN	10.5629	3.52097	Distal Intergenic	NC_022293.1	27887982	27888419	438	+	gene117	gene117	24830
NC_022293.1	29339558	29339564	7	*	UP	4.11394	0.685657	Distal Intergenic	NC_022293.1	30346772	30346843	72	+	gene120	gene120	-1007214
NC_022293.1	30146303	30146368	66	*	UP	4.20306	0.0646625	Distal Intergenic	NC_022293.1	30346772	30346843	72	+	gene120	gene120	-200469
NC_022293.1	34563038	34563055	18	*	UP	4.67467	0.274981	Distal Intergenic	NC_022293.1	34320290	34336337	16048	-	gene128	gene128	-226718
NC_022293.1	36910881	36919272	8392	*	UP	53.2826	0.00634998	Distal Intergenic	NC_022293.1	37041182	37110051	68870	-	gene138	gene138	199170
NC_022293.1	41826836	41826929	94	*	UP	3.8646	0.0415549	Distal Intergenic	NC_022293.1	41808932	41873036	64105	+	gene177	gene177	17997
NC_022293.1	41941966	41941976	11	*	UP	33.2212	3.32212	Distal Intergenic	NC_022293.1	41945600	41945672	73	-	gene179	gene179	3706
NC_022293.1	47783571	47783576	6	*	UP	13.1221	2.62441	Distal Intergenic	NC_022293.1	47571441	47763586	192146	-	gene211	gene211	-19990
NC_022293.1	49564649	49564727	79	*	DOWN	9.62585	0.123408	Distal Intergenic	NC_022293.1	49769194	49769737	544	+	gene215	gene215	-204545
NC_022293.1	50453277	50453334	58	*	DOWN	5.40007	0.0947381	Distal Intergenic	NC_022293.1	50539589	50540009	421	+	gene216	gene216	-86312
NC_022293.1	56015453	56015527	75	*	UP	33.6807	0.455144	Promoter (1-2kb)	NC_022293.1	55980258	56016873	36616	-	gene258	gene258	1420
NC_022293.1	56592191	56592257	67	*	DOWN	11.261	0.170621	Distal Intergenic	NC_022293.1	56566789	56641144	74356	+	gene264	gene264	25468
NC_022293.1	56765386	56765427	42	*	DOWN	0.686861	0.0167527	Promoter (<=1kb)	NC_022293.1	56644885	56765670	120786	-	gene265	gene265	284
NC_022293.1	56832685	56832751	67	*	UP	2.14616	0.0325176	Promoter (<=1kb)	NC_022293.1	56771563	56831824	60262	-	gene266	gene266	-927
NC_022293.1	59937541	59937564	24	*	UP	14.7095	0.639542	Distal Intergenic	NC_022293.1	59083900	59792791	708892	-	gene280	gene280	-144773
NC_022293.1	61957061	61957113	53	*	UP	53.3704	1.02635	Distal Intergenic	NC_022293.1	62111439	62111510	72	-	gene284	gene284	154449
NC_022293.1	63174148	63174172	25	*	UP	7.15167	0.297986	Distal Intergenic	NC_022293.1	63142762	63175366	32605	+	gene300	gene300	31410
NC_022293.1	64951371	64951388	18	*	DOWN	55.0035	3.2355	Distal Intergenic	NC_022293.1	64919892	64969376	49485	+	gene322	gene322	31496
NC_022293.1	66348369	66348449	81	*	UP	2.62835	0.0328544	Distal Intergenic	NC_022293.1	66172061	66327271	155211	-	gene340	gene340	-21178
NC_022293.1	66994867	66994873	7	*	UP	13.4043	2.23404	Promoter (<=1kb)	NC_022293.1	66994863	67623043	628181	+	gene346	gene346	10
NC_022293.1	67692570	67692575	6	*	UP	3.42072	0.684145	Distal Intergenic	NC_022293.1	67630490	67676030	45541	+	gene348	gene348	62085
NC_022293.1	69974390	69974805	416	*	UP	95.2521	0.229523	Promoter (2-3kb)	NC_022293.1	69951826	69976610	24785	-	gene387	gene387	2220
NC_022293.1	70855484	70855517	34	*	DOWN	26.2932	0.796765	Distal Intergenic	NC_022293.1	70886027	70898216	12190	-	gene396	gene396	42732
NC_022293.1	71219708	71219748	41	*	DOWN	71.7285	1.79321	Distal Intergenic	NC_022293.1	71227434	71321066	93633	-	gene397	gene397	101358
NC_022293.1	71522671	71522719	49	*	DOWN	10.6574	0.222029	Promoter (2-3kb)	NC_022293.1	71525055	71603251	78197	+	gene402	gene402	-2384
NC_022293.1	71746998	71747038	41	*	DOWN	4.24258	0.106065	Distal Intergenic	NC_022293.1	71838452	71840313	1862	-	gene406	gene406	93315
NC_022293.1	71817149	71817185	37	*	DOWN	71.3683	1.98245	Distal Intergenic	NC_022293.1	71838452	71840313	1862	-	gene406	gene406	23164
NC_022293.1	73310386	73310417	32	*	UP	8.21011	0.264842	Distal Intergenic	NC_022293.1	73159099	73768397	609299	+	gene413	gene413	151318
NC_022293.1	73310241	73310264	24	*	UP	5.56749	0.242065	Distal Intergenic	NC_022293.1	73159099	73768397	609299	+	gene413	gene413	151165
NC_022293.1	73342793	73342796	4	*	UP	17.3715	5.79049	Distal Intergenic	NC_022293.1	73159099	73768397	609299	+	gene413	gene413	183697
NC_022293.1	78913540	78913546	7	*	UP	4.13995	0.689991	Promoter (2-3kb)	NC_022293.1	78906779	78915795	9017	-	gene449	gene449	2255
NC_022293.1	78981603	78981673	71	*	DOWN	0.280991	0.00401416	Promoter (<=1kb)	NC_022293.1	78974417	78981760	7344	-	gene451	gene451	157
NC_022293.1	79057367	79058996	1630	*	DOWN	54.2373	0.0332948	Distal Intergenic	NC_022293.1	79048772	79054419	5648	+	gene454	gene454	10224
NC_022293.1	80910588	80911527	940	*	DOWN	27.0883	0.028848	Distal Intergenic	NC_022293.1	80884234	80885749	1516	+	gene469	gene469	27293
NC_022293.1	81185198	81185228	31	*	DOWN	27.6063	0.920208	Distal Intergenic	NC_022293.1	81184348	81194666	10319	-	gene474	gene474	9468
NC_022293.1	81210271	81214921	4651	*	DOWN	36.9903	0.00795491	Promoter (<=1kb)	NC_022293.1	81206010	81210760	4751	-	gene476	gene476	0
NC_022293.1	86941729	86941733	5	*	UP	33.5449	8.38621	Distal Intergenic	NC_022293.1	86491075	86912969	421895	-	gene534	gene534	-28764
NC_022293.1	95511812	95511849	38	*	UP	0.106481	0.00287785	Promoter (<=1kb)	NC_022293.1	95453795	95511856	58062	-	gene565	gene565	44
NC_022293.1	95768389	95774615	6227	*	DOWN	285.013	0.0457778	Distal Intergenic	NC_022293.1	95764961	95765033	73	-	gene575	gene575	-9582
NC_022293.1	96865015	96865053	39	*	DOWN	19.7323	0.519271	Distal Intergenic	NC_022293.1	96741164	96838911	97748	-	gene579	gene579	-26142
NC_022293.1	101385756	101385784	29	*	UP	20.9418	0.747921	Distal Intergenic	NC_022293.1	101460137	101461318	1182	-	gene596	gene596	75562
NC_022293.1	102477308	102477315	8	*	UP	13.0026	1.85752	Distal Intergenic	NC_022293.1	102672025	102672097	73	+	gene598	gene598	-194717
NC_022293.1	105565967	105566033	67	*	UP	32.4389	0.491498	Distal Intergenic	NC_022293.1	105618315	105622116	3802	+	gene619	gene619	-52348
NC_022293.1	105960390	105960407	18	*	DOWN	3.75213	0.220713	Distal Intergenic	NC_022293.1	106160452	106160523	72	-	gene621	gene621	200133
NC_022293.1	108400377	108400419	43	*	UP	19.7343	0.469863	Distal Intergenic	NC_022293.1	108370112	108382566	12455	+	gene635	gene635	30307
NC_022293.1	112849134	112849137	4	*	DOWN	6.6571	2.21903	Promoter (<=1kb)	NC_022293.1	112845295	112849567	4273	-	gene663	gene663	433
NC_022293.1	113292820	113292829	10	*	UP	20.4874	2.27638	Distal Intergenic	NC_022293.1	113247736	113466482	218747	-	gene664	gene664	173662
NC_022293.1	114904759	114904766	8	*	UP	6.87432	0.982046	Distal Intergenic	NC_022293.1	114935986	114964164	28179	+	gene681	gene681	-31227
NC_022293.1	114960139	114960164	26	*	UP	4.4e+21	1.76e+20	Distal Intergenic	NC_022293.1	114935986	114964164	28179	+	gene681	gene681	24178
NC_022293.1	116167703	116168765	1063	*	DOWN	90.1889	0.0849236	Promoter (1-2kb)	NC_022293.1	116167428	116314094	146667	+	gene692	gene692	1337
NC_022293.1	116270196	116270202	7	*	UP	4.11394	0.685657	Distal Intergenic	NC_022293.1	116335858	116364241	28384	-	gene693	gene693	94045
NC_022293.1	117207836	117207894	59	*	DOWN	56.3366	0.971321	Distal Intergenic	NC_022293.1	117154402	117196019	41618	-	gene705	gene705	-11875
NC_022293.1	117956571	117956673	103	*	UP	4.66703	0.0457552	Distal Intergenic	NC_022293.1	117795115	117796789	1675	-	gene709	gene709	-159884
NC_022293.1	118640907	118640960	54	*	UP	31.7684	0.599403	Distal Intergenic	NC_022293.1	118616770	118636172	19403	+	gene711	gene711	24190
NC_022293.1	120604169	120604194	26	*	UP	6.95257	0.278103	Distal Intergenic	NC_022293.1	120042841	120107752	64912	+	gene719	gene719	561353
NC_022293.1	122450525	122450632	108	*	UP	4.95838	0.04634	Distal Intergenic	NC_022293.1	122372747	122403420	30674	-	gene720	gene720	-47212
NC_022293.1	127718274	127718486	213	*	DOWN	20.4285	0.0963607	Promoter (<=1kb)	NC_022293.1	127717972	127718772	801	-	gene762	gene762	498
NC_022293.1	128613389	128613417	29	*	UP	102.867	3.67383	Distal Intergenic	NC_022293.1	128607570	128612278	4709	+	gene776	gene776	5847
NC_022293.1	129211123	129211132	10	*	UP	1.01857	0.113174	Distal Intergenic	NC_022293.1	128979425	128980586	1162	-	gene781	gene781	-230546
NC_022293.1	131926539	131926548	10	*	DOWN	33.2146	3.69051	Distal Intergenic	NC_022293.1	131659724	131980911	321188	-	gene793	gene793	54372
NC_022293.1	132579472	132579493	22	*	UP	3.99076	0.190036	Distal Intergenic	NC_022293.1	132534479	132551308	16830	+	gene798	gene798	45014
NC_022293.1	133265581	133265605	25	*	UP	20.459	0.852457	Distal Intergenic	NC_022293.1	133199448	133244505	45058	-	gene806	gene806	-21100
NC_022293.1	135984170	135984785	616	*	UP	8.8196	0.0143408	Distal Intergenic	NC_022293.1	136015448	136053323	37876	+	gene821	gene821	-31278
NC_022293.1	135974746	135984797	10052	*	DOWN	338.456	0.0336738	Distal Intergenic	NC_022293.1	136015448	136053323	37876	+	gene821	gene821	-40702
NC_022293.1	136465461	136465509	49	*	DOWN	187.884	3.91426	Distal Intergenic	NC_022293.1	136453641	136475726	22086	+	gene825	gene825	11868
NC_022293.1	136635092	136635196	105	*	DOWN	5.84011	0.0561549	Distal Intergenic	NC_022293.1	136484262	136656718	172457	-	gene826	gene826	21626
NC_022293.1	137878686	137878780	95	*	UP	60.2012	0.640438	Distal Intergenic	NC_022293.1	137556001	137624566	68566	+	gene837	gene837	322779
NC_022293.1	137891612	137891633	22	*	UP	3.99076	0.190036	Distal Intergenic	NC_022293.1	137556001	137624566	68566	+	gene837	gene837	335632
NC_022293.1	137973821	137973836	16	*	DOWN	3.69843	0.246562	Distal Intergenic	NC_022293.1	138371076	138371866	791	+	gene839	gene839	-397255
NC_022293.1	139499382	139499399	18	*	DOWN	95.2568	5.60334	Distal Intergenic	NC_022293.1	139472991	139473434	444	+	gene848	gene848	26408
NC_022293.1	139681177	139681208	32	*	UP	2.98975	0.0964436	Distal Intergenic	NC_022293.1	139668123	139714940	46818	-	gene850	gene850	33763
NC_022293.1	139827028	139827083	56	*	UP	18.2135	0.331154	Distal Intergenic	NC_022293.1	139831156	139849991	18836	-	gene852	gene852	22963
NC_022293.1	139836737	139836741	5	*	UP	126.78	31.6951	Distal Intergenic	NC_022293.1	139831156	139849991	18836	-	gene852	gene852	13254
NC_022293.1	139998172	139998180	9	*	UP	3.43929	0.429911	Distal Intergenic	NC_022293.1	139933984	140017197	83214	+	gene853	gene853	64196
NC_022293.1	140136976	140137157	182	*	UP	11.89	0.0656905	Distal Intergenic	NC_022293.1	140102910	140160922	58013	+	gene854	gene854	34247
NC_022293.1	140136976	140137186	211	*	DOWN	2.64371	0.0125891	Distal Intergenic	NC_022293.1	140102910	140160922	58013	+	gene854	gene854	34276
NC_022293.1	140150773	140163268	12496	*	DOWN	297.951	0.0238456	Distal Intergenic	NC_022293.1	140172676	140176342	3667	-	gene855	gene855	25569
NC_022293.1	140346520	140348891	2372	*	DOWN	16.4987	0.00695855	Distal Intergenic	NC_022293.1	140350662	140368030	17369	+	gene859	gene859	-4142
NC_022293.1	140512345	140512871	527	*	UP	13.9062	0.0264376	Distal Intergenic	NC_022293.1	140578821	140664412	85592	+	gene862	gene862	-66476
NC_022293.1	140941308	140941341	34	*	UP	14.6063	0.442614	Distal Intergenic	NC_022293.1	140951007	140953902	2896	+	gene868	gene868	-9699
NC_022293.1	141026129	141026142	14	*	DOWN	153.046	11.7728	Distal Intergenic	NC_022293.1	140951007	140953902	2896	+	gene868	gene868	75135
NC_022293.1	141188513	141188639	127	*	UP	141.831	1.12564	Distal Intergenic	NC_022293.1	141149109	141160203	11095	-	gene869	gene869	-28436
NC_022293.1	141429219	141429238	20	*	DOWN	11.5494	0.607862	Promoter (2-3kb)	NC_022293.1	141427177	141439702	12526	+	gene873	gene873	2061
NC_022293.1	141526241	141526982	742	*	DOWN	91.4636	0.123433	Distal Intergenic	NC_022293.1	141496842	141512234	15393	+	gene876	gene876	30140
NC_022293.1	141873095	141873142	48	*	UP	321.109	6.8321	Distal Intergenic	NC_022293.1	141875587	141890194	14608	-	gene882	gene882	17099
NC_022293.1	142106691	142106790	100	*	DOWN	150.403	1.51922	Distal Intergenic	NC_022293.1	142090532	142094877	4346	+	gene889	gene889	16258
NC_022293.1	142362005	142367782	5778	*	DOWN	346.787	0.0600289	Distal Intergenic	NC_022293.1	142331715	142337029	5315	-	gene899	gene899	-30753
NC_022293.1	142530132	142530141	10	*	UP	0.169401	0.0188224	Distal Intergenic	NC_022293.1	142463847	142488763	24917	+	gene902	gene902	66294
NC_022293.1	142655468	142655482	15	*	DOWN	0.713024	0.0509303	Distal Intergenic	NC_022293.1	142620225	142706972	86748	+	gene903	gene903	35257
NC_022293.1	142933702	142946803	13102	*	UP	132.936	0.010147	Distal Intergenic	NC_022293.1	142890158	142970661	80504	+	gene906	gene906	56645
NC_022293.1	143033547	143033561	15	*	UP	18.8217	1.34441	Distal Intergenic	NC_022293.1	142973680	142998768	25089	-	gene907	gene907	-34793
NC_022293.1	143329574	143330837	1264	*	UP	91.4198	0.0723831	Distal Intergenic	NC_022293.1	143345494	143366531	21038	+	gene910	gene910	-15920
NC_022293.1	143345729	143345732	4	*	DOWN	0.764434	0.254811	Promoter (<=1kb)	NC_022293.1	143345494	143366531	21038	+	gene910	gene910	238
NC_022293.1	143351114	143353297	2184	*	UP	42.4346	0.0194387	Distal Intergenic	NC_022293.1	143345494	143366531	21038	+	gene910	gene910	7803
NC_022293.1	143529187	143530706	1520	*	UP	29.4998	0.0194205	Distal Intergenic	NC_022293.1	143524662	143539934	15273	-	gene913	gene913	10747
NC_022293.1	144515095	144515099	5	*	UP	51.3042	12.826	Distal Intergenic	NC_022293.1	144536087	144538336	2250	+	gene928	gene928	-20992
NC_022293.1	144558693	144563252	4560	*	UP	208.595	0.0457545	Distal Intergenic	NC_022293.1	144536087	144538336	2250	+	gene928	gene928	27165
NC_022293.1	144664301	144664364	64	*	UP	0.0152577	0.000242185	Distal Intergenic	NC_022293.1	144510319	144778060	267742	-	gene927	gene927	113759
NC_022293.1	145063103	145063128	26	*	UP	29.0302	1.16121	Distal Intergenic	NC_022293.1	144510319	144778060	267742	-	gene927	gene927	-285068
NC_022293.1	145828663	145828716	54	*	DOWN	13.0564	0.246347	Distal Intergenic	NC_022293.1	145829368	145851824	22457	-	gene929	gene929	23161
NC_022293.1	146074293	146074305	13	*	DOWN	1.09063	0.0908857	Distal Intergenic	NC_022293.1	146127639	146156464	28826	+	gene936	gene936	-53346
NC_022293.1	146735273	146735283	11	*	UP	5.84863	0.584863	Distal Intergenic	NC_022293.1	146535410	146745716	210307	-	gene941	gene941	10443
NC_022293.1	146735248	146735252	5	*	UP	0.238689	0.0596722	Distal Intergenic	NC_022293.1	146535410	146745716	210307	-	gene941	gene941	10468
NC_022293.1	146954702	146955746	1045	*	UP	9.65856	0.00925149	Distal Intergenic	NC_022293.1	146968403	147002556	34154	-	gene945	gene945	47854
NC_022293.1	147038129	147038182	54	*	UP	14.7582	0.278456	Distal Intergenic	NC_022293.1	146968403	147002556	34154	-	gene945	gene945	-35626
NC_022293.1	147239938	147239978	41	*	UP	2.08257	0.0520642	Distal Intergenic	NC_022293.1	147229648	147230905	1258	-	gene947	gene947	-9073
NC_022293.1	147355636	147355839	204	*	UP	6.90204	0.0340002	Distal Intergenic	NC_022293.1	147229648	147230905	1258	-	gene947	gene947	-124934
NC_022293.1	147807178	147807184	7	*	DOWN	4.71467	0.785778	Distal Intergenic	NC_022293.1	147900299	147900517	219	-	gene949	gene949	93339
NC_022293.1	148144330	148144395	66	*	UP	61.6306	0.948164	Distal Intergenic	NC_022293.1	148080557	148112143	31587	+	gene950	gene950	63838
NC_022293.1	148157683	148159530	1848	*	UP	236.941	0.128284	Distal Intergenic	NC_022293.1	148080557	148112143	31587	+	gene950	gene950	78973
NC_022293.1	148387767	148387792	26	*	DOWN	4.21998	0.168799	Distal Intergenic	NC_022293.1	148400445	148400517	73	-	gene952	gene952	12750
NC_022293.1	148840541	148847851	7311	*	UP	390.965	0.0534836	Promoter (<=1kb)	NC_022293.1	148839567	148841280	1714	-	gene954	gene954	0
NC_022293.1	149468351	149468364	14	*	UP	3.62008	0.278467	Promoter (<=1kb)	NC_022293.1	149327740	149467847	140108	-	gene961	gene961	-517
NC_022293.1	149695201	149695240	40	*	DOWN	14.2207	0.364635	Distal Intergenic	NC_022293.1	149712319	149760431	48113	+	gene963	gene963	-17118
NC_022293.1	149810889	149810903	15	*	UP	7.98466	0.570333	Distal Intergenic	NC_022293.1	149762184	149832104	69921	-	gene964	gene964	21215
NC_022293.1	149994286	149994300	15	*	DOWN	11.675	0.833925	Distal Intergenic	NC_022293.1	149926937	149979874	52938	-	gene967	gene967	-14426
NC_022293.1	150415749	150418269	2521	*	UP	27.3142	0.010839	Distal Intergenic	NC_022293.1	150178770	150306082	127313	-	gene971	gene971	-112187
NC_022293.1	150430126	150430138	13	*	DOWN	3.57749	0.298124	Distal Intergenic	NC_022293.1	150178770	150306082	127313	-	gene971	gene971	-124056
NC_022293.1	150640715	150640732	18	*	DOWN	2.38572	0.140337	Distal Intergenic	NC_022293.1	150666944	150689186	22243	+	gene972	gene972	-26229
NC_022293.1	151182617	151182633	17	*	DOWN	3.70689	0.231681	Distal Intergenic	NC_022293.1	151102098	151142523	40426	-	gene977	gene977	-40110
NC_022293.1	151304931	151305036	106	*	DOWN	10.584	0.1008	Distal Intergenic	NC_022293.1	151102098	151142523	40426	-	gene977	gene977	-162513
NC_022293.1	151353218	151353814	597	*	DOWN	16.423	0.0275553	Distal Intergenic	NC_022293.1	151469031	151561959	92929	+	gene978	gene978	-115813
NC_022293.1	151365500	151365504	5	*	DOWN	5.75516	1.43879	Distal Intergenic	NC_022293.1	151469031	151561959	92929	+	gene978	gene978	-103531
NC_022293.1	151650306	151650323	18	*	DOWN	7.45246	0.43838	Distal Intergenic	NC_022293.1	151469031	151561959	92929	+	gene978	gene978	181292
NC_022293.1	151686764	151687173	410	*	DOWN	295.793	0.723211	Distal Intergenic	NC_022293.1	151889314	151889385	72	-	gene980	gene980	202621
NC_022293.1	152058136	152058169	34	*	UP	24.0295	0.728167	Distal Intergenic	NC_022293.1	151562440	152096863	534424	-	gene979	gene979	38727
NC_022293.1	152632633	152632653	21	*	UP	28.0398	1.40199	Distal Intergenic	NC_022293.1	152898962	152902094	3133	+	gene981	gene981	-266329
NC_022293.1	153154761	153154815	55	*	DOWN	6.83018	0.126485	Distal Intergenic	NC_022293.1	152906056	152981038	74983	-	gene982	gene982	-173777
NC_022293.1	153203584	153203612	29	*	DOWN	27.4629	0.980816	Distal Intergenic	NC_022293.1	152906056	152981038	74983	-	gene982	gene982	-222574
NC_022293.1	153658446	153662180	3735	*	DOWN	1.86514	0.000499503	Distal Intergenic	NC_022293.1	153819197	154281274	462078	+	gene983	gene983	-160751
NC_022293.1	154619567	154619599	33	*	UP	33.793	1.05603	Distal Intergenic	NC_022293.1	154568389	154626695	58307	-	gene984	gene984	7128
NC_022293.1	154723516	154723543	28	*	DOWN	11.1598	0.413328	Distal Intergenic	NC_022293.1	154736820	154815227	78408	+	gene987	gene987	-13304
NC_022293.1	154910138	154910144	7	*	UP	6.20799	1.03467	Distal Intergenic	NC_022293.1	154919808	154933512	13705	-	gene989	gene989	23374
NC_022294.1	42526	42545	20	*	UP	5.2105	0.274237	Distal Intergenic	NC_022294.1	176178	241350	65173	+	gene991	gene991	-133652
NC_022294.1	72705	72718	14	*	UP	3.71134	0.285488	Distal Intergenic	NC_022294.1	176178	241350	65173	+	gene991	gene991	-103473
NC_022294.1	1112870	1112937	68	*	DOWN	6.6848	0.0997731	Distal Intergenic	NC_022294.1	1083749	1158479	74731	-	gene999	gene999	45609
NC_022294.1	1211190	1211193	4	*	UP	15.2052	5.06839	Distal Intergenic	NC_022294.1	1083749	1158479	74731	-	gene999	gene999	-52714
NC_022294.1	4248807	4248887	81	*	UP	6.93062	0.0866327	Promoter (<=1kb)	NC_022294.1	4248329	4263351	15023	+	gene1019	gene1019	558
NC_022294.1	4247257	4247322	66	*	UP	3.56693	0.0548758	Promoter (1-2kb)	NC_022294.1	4248329	4263351	15023	+	gene1019	gene1019	-1072
NC_022294.1	5489002	5489017	16	*	UP	2.56123	0.170749	Promoter (2-3kb)	NC_022294.1	5486163	5492636	6474	+	gene1038	gene1038	2854
NC_022294.1	5490513	5490534	22	*	DOWN	3.22041	0.153353	Distal Intergenic	NC_022294.1	5486163	5492636	6474	+	gene1038	gene1038	4371
NC_022294.1	8581972	8582046	75	*	UP	9.49691	0.128337	Distal Intergenic	NC_022294.1	8883866	8969564	85699	+	gene1064	gene1064	-301894
NC_022294.1	10836258	10836279	22	*	DOWN	45.0747	2.14641	Distal Intergenic	NC_022294.1	10592903	10732578	139676	-	gene1071	gene1071	-103701
NC_022294.1	16860580	16860591	12	*	UP	3.99962	0.363602	Distal Intergenic	NC_022294.1	17019382	17108592	89211	+	gene1096	gene1096	-158802
NC_022294.1	17243454	17243520	67	*	UP	57.6531	0.873532	Distal Intergenic	NC_022294.1	17145518	17373260	227743	+	gene1097	gene1097	98002
NC_022294.1	18056627	18056662	36	*	DOWN	0.175626	0.00501789	Distal Intergenic	NC_022294.1	18061309	18061959	651	+	gene1107	gene1107	-4682
NC_022294.1	18323219	18323282	64	*	DOWN	7.89862	0.125375	Distal Intergenic	NC_022294.1	18130606	18599070	468465	+	gene1109	gene1109	192676
NC_022294.1	18970001	18970207	207	*	UP	84.6357	0.410853	Distal Intergenic	NC_022294.1	18959511	18991212	31702	+	gene1115	gene1115	10696
NC_022294.1	20110239	20110330	92	*	UP	592.832	6.51464	Distal Intergenic	NC_022294.1	20111157	20114172	3016	-	gene1124	gene1124	3933
NC_022294.1	22059245	22059317	73	*	UP	1.37362	0.0190781	Distal Intergenic	NC_022294.1	22102297	22177790	75494	+	gene1144	gene1144	-43052
NC_022294.1	22586133	22588263	2131	*	DOWN	9.67862	0.00454395	Distal Intergenic	NC_022294.1	22668201	22680663	12463	-	gene1146	gene1146	94530
NC_022294.1	23621834	23621871	38	*	UP	6.81027	0.184061	Distal Intergenic	NC_022294.1	23648325	23648396	72	-	gene1154	gene1154	26562
NC_022294.1	23697785	23697838	54	*	DOWN	33.6053	0.634062	Distal Intergenic	NC_022294.1	23714311	23752919	38609	+	gene1155	gene1155	-16526
NC_022294.1	23802567	23802600	34	*	UP	7.8206	0.236988	Distal Intergenic	NC_022294.1	23802802	23805774	2973	-	gene1157	gene1157	3207
NC_022294.1	25455920	25455934	15	*	UP	5.41827	0.387019	Distal Intergenic	NC_022294.1	25413156	25413376	221	-	gene1177	gene1177	-42558
NC_022294.1	27500695	27504988	4294	*	UP	12.036	0.00280364	Distal Intergenic	NC_022294.1	27373668	27375012	1345	-	gene1201	gene1201	-129976
NC_022294.1	27585618	27585633	16	*	UP	23.8163	1.58776	Distal Intergenic	NC_022294.1	27645132	27649179	4048	-	gene1202	gene1202	63561
NC_022294.1	32016127	32016137	11	*	UP	8.70215	0.870215	Distal Intergenic	NC_022294.1	32143459	32146492	3034	+	gene1220	gene1220	-127332
NC_022294.1	32697416	32697449	34	*	UP	21.9394	0.66483	Distal Intergenic	NC_022294.1	32938112	33462827	524716	+	gene1221	gene1221	-240696
NC_022294.1	35489103	35489197	95	*	DOWN	21.1117	0.224593	Distal Intergenic	NC_022294.1	35458175	35458515	341	-	gene1238	gene1238	-30682
NC_022294.1	35972657	35972689	33	*	DOWN	16.1758	0.505493	Distal Intergenic	NC_022294.1	35987257	36036714	49458	-	gene1242	gene1242	64057
NC_022294.1	36550661	36550698	38	*	DOWN	50.5807	1.36705	Distal Intergenic	NC_022294.1	36493232	36493646	415	+	gene1247	gene1247	57466
NC_022294.1	37039845	37039880	36	*	UP	2.07862	0.0593892	Distal Intergenic	NC_022294.1	36881229	36904073	22845	-	gene1249	gene1249	-135807
NC_022294.1	37262476	37262555	80	*	UP	15.1475	0.19174	Distal Intergenic	NC_022294.1	37030757	37290222	259466	-	gene1250	gene1250	27746
NC_022294.1	38968112	38968407	296	*	DOWN	11.4555	0.0388321	Distal Intergenic	NC_022294.1	39065798	39175047	109250	-	gene1261	gene1261	206935
NC_022294.1	39306142	39311793	5652	*	UP	201.907	0.0357294	Promoter (<=1kb)	NC_022294.1	39307493	39315689	8197	+	gene1264	gene1264	0
NC_022294.1	39352463	39353139	677	*	DOWN	18.0521	0.0267043	Distal Intergenic	NC_022294.1	39307493	39315689	8197	+	gene1264	gene1264	45646
NC_022294.1	40792233	40794289	2057	*	UP	20.3375	0.00989178	Distal Intergenic	NC_022294.1	40588141	40770592	182452	-	gene1265	gene1265	-23697
NC_022294.1	43001540	43001545	6	*	DOWN	2.51296	0.502593	Distal Intergenic	NC_022294.1	42917770	43053936	136167	-	gene1275	gene1275	52396
NC_022294.1	43617187	43617268	82	*	UP	1.9214	0.023721	Distal Intergenic	NC_022294.1	43568449	43712761	144313	+	gene1280	gene1280	48819
NC_022294.1	45972601	45972642	42	*	UP	5.95772	0.14531	Distal Intergenic	NC_022294.1	45890892	46024253	133362	-	gene1293	gene1293	51652
NC_022294.1	46155856	46155931	76	*	DOWN	4.97785	0.0663713	Distal Intergenic	NC_022294.1	46160835	46161981	1147	-	gene1294	gene1294	6125
NC_022294.1	47854119	47854145	27	*	DOWN	4.36502	0.167886	Distal Intergenic	NC_022294.1	47749924	47817078	67155	-	gene1302	gene1302	-37067
NC_022294.1	50406098	50406257	160	*	UP	363.958	2.28904	Distal Intergenic	NC_022294.1	51271874	51271945	72	-	gene1307	gene1307	865847
NC_022294.1	54041766	54041772	7	*	UP	18.0404	3.00673	Distal Intergenic	NC_022294.1	54312624	56134089	1821466	+	gene1314	gene1314	-270858
NC_022294.1	59077804	59077836	33	*	UP	5.17335	0.161667	Distal Intergenic	NC_022294.1	59291350	59291422	73	-	gene1323	gene1323	213618
NC_022294.1	60012597	60012602	6	*	DOWN	14.2199	2.84398	Distal Intergenic	NC_022294.1	60062385	60062456	72	+	gene1324	gene1324	-49788
NC_022294.1	60459412	60459513	102	*	DOWN	10.4783	0.103745	Distal Intergenic	NC_022294.1	60577537	60581128	3592	+	gene1326	gene1326	-118125
NC_022294.1	61845985	61846008	24	*	UP	4.69273	0.204032	Distal Intergenic	NC_022294.1	61839176	62108544	269369	+	gene1342	gene1342	6832
NC_022294.1	62109588	62113338	3751	*	DOWN	41.1065	0.0109617	Distal Intergenic	NC_022294.1	62197516	62197588	73	-	gene1344	gene1344	88000
NC_022294.1	62354934	62354977	44	*	DOWN	8.48435	0.19731	Distal Intergenic	NC_022294.1	62109943	62512032	402090	-	gene1343	gene1343	157098
NC_022294.1	62422309	62422324	16	*	UP	4.15796	0.277197	Distal Intergenic	NC_022294.1	62109943	62512032	402090	-	gene1343	gene1343	89723
NC_022294.1	69752583	69752600	18	*	UP	3.01788	0.177522	Distal Intergenic	NC_022294.1	69830809	69831856	1048	-	gene1364	gene1364	79273
NC_022294.1	70665652	70665759	108	*	UP	29.8005	0.27851	Distal Intergenic	NC_022294.1	70684030	70688011	3982	+	gene1377	gene1377	-18378
NC_022294.1	72105724	72106444	721	*	DOWN	1.94094	0.00269575	Distal Intergenic	NC_022294.1	71947008	71978765	31758	+	gene1387	gene1387	159436
NC_022294.1	73278515	73278520	6	*	UP	3.80022	0.760044	Distal Intergenic	NC_022294.1	73483110	73486381	3272	-	gene1397	gene1397	207866
NC_022294.1	75164791	75164812	22	*	DOWN	5.2861	0.251719	Promoter (<=1kb)	NC_022294.1	75165745	76244463	1078719	+	gene1403	gene1403	-954
NC_022294.1	78350030	78350933	904	*	UP	13.6132	0.0150755	Distal Intergenic	NC_022294.1	78252173	78252919	747	+	gene1409	gene1409	98760
NC_022294.1	80662235	80662248	14	*	UP	44.7152	3.43963	Distal Intergenic	NC_022294.1	80675819	80675890	72	+	gene1419	gene1419	-13584
NC_022294.1	81940468	81940585	118	*	DOWN	5.54489	0.0473922	Distal Intergenic	NC_022294.1	82272321	82273406	1086	-	gene1420	gene1420	332938
NC_022294.1	83820394	83820519	126	*	UP	21.788	0.174304	Distal Intergenic	NC_022294.1	83651171	83902191	251021	-	gene1424	gene1424	81797
NC_022294.1	85044313	85044370	58	*	UP	256.173	4.49426	Promoter (<=1kb)	NC_022294.1	84857356	85045238	187883	-	gene1432	gene1432	925
NC_022294.1	87350882	87350933	52	*	DOWN	10.168	0.199372	Distal Intergenic	NC_022294.1	87156477	87342170	185694	-	gene1444	gene1444	-8763
NC_022294.1	89702311	89702354	44	*	DOWN	9.41096	0.21886	Distal Intergenic	NC_022294.1	89618777	89710218	91442	+	gene1476	gene1476	83577
NC_022294.1	90925155	90925271	117	*	DOWN	9.06153	0.0781166	Distal Intergenic	NC_022294.1	90842339	90947421	105083	+	gene1489	gene1489	82932
NC_022294.1	91029785	91029796	12	*	DOWN	13.6486	1.24078	Distal Intergenic	NC_022294.1	90953302	91010262	56961	-	gene1490	gene1490	-19534
NC_022294.1	91797915	91799155	1241	*	DOWN	40.8442	0.0329388	Distal Intergenic	NC_022294.1	92122787	93240239	1117453	+	gene1495	gene1495	-324872
NC_022294.1	93288885	93296587	7703	*	UP	217.45	0.028233	Exon (gene1496/gene1496, exon 2 of 5)	NC_022294.1	93288496	93296388	7893	+	gene1496	gene1496	8091
NC_022294.1	93365191	93365245	55	*	UP	6.53066	0.120938	Distal Intergenic	NC_022294.1	93318082	93437204	119123	+	gene1497	gene1497	47163
NC_022294.1	95537787	95537830	44	*	DOWN	0.00808235	0.000187962	Distal Intergenic	NC_022294.1	95373199	95587437	214239	-	gene1518	gene1518	49650
NC_022294.1	97967825	97967830	6	*	UP	5.10238	1.02048	Distal Intergenic	NC_022294.1	97962991	97963393	403	-	gene1542	gene1542	-4437
NC_022294.1	99783214	99783255	42	*	UP	127.985	3.12159	Distal Intergenic	NC_022294.1	98555030	99837717	1282688	-	gene1545	gene1545	54503
NC_022294.1	102482884	102482909	26	*	UP	6.96862	0.278745	Distal Intergenic	NC_022294.1	102343385	102551341	207957	-	gene1553	gene1553	68457
NC_022294.1	103213298	103213318	21	*	UP	30.8023	1.54011	Distal Intergenic	NC_022294.1	103283273	103283627	355	-	gene1557	gene1557	70329
NC_022294.1	103653911	103654012	102	*	DOWN	5.14818	0.0509721	Distal Intergenic	NC_022294.1	103638885	103756513	117629	-	gene1562	gene1562	102602
NC_022294.1	105077891	105077925	35	*	DOWN	131.583	3.87008	Distal Intergenic	NC_022294.1	105167186	105169208	2023	+	gene1570	gene1570	-89295
NC_022294.1	105387241	105387307	67	*	DOWN	13.5332	0.205049	Distal Intergenic	NC_022294.1	105278902	105402497	123596	-	gene1572	gene1572	15256
NC_022294.1	105426026	105426087	62	*	UP	22.0061	0.360756	Distal Intergenic	NC_022294.1	105278902	105402497	123596	-	gene1572	gene1572	-23590
NC_022294.1	105754425	105754517	93	*	UP	7.29817	0.0793279	Promoter (<=1kb)	NC_022294.1	105754607	105754941	335	+	gene1583	gene1583	-182
NC_022294.1	105992004	105992062	59	*	UP	45.1852	0.779056	Distal Intergenic	NC_022294.1	105979533	105999566	20034	-	gene1591	gene1591	7562
NC_022294.1	105992061	105993295	1235	*	DOWN	13.3377	0.0108085	Distal Intergenic	NC_022294.1	105979533	105999566	20034	-	gene1591	gene1591	7505
NC_022294.1	105990905	105992005	1101	*	DOWN	4.86687	0.00442443	Distal Intergenic	NC_022294.1	105979533	105999566	20034	-	gene1591	gene1591	8661
NC_022294.1	106798150	106798232	83	*	UP	142.313	1.73553	Promoter (<=1kb)	NC_022294.1	106798485	106812403	13919	+	gene1627	gene1627	-335
NC_022294.1	109652014	109652047	34	*	UP	5.61048	0.170014	Distal Intergenic	NC_022294.1	109760813	109863875	103063	-	gene1645	gene1645	211861
NC_022294.1	109762197	109762357	161	*	DOWN	70.3326	0.439579	Distal Intergenic	NC_022294.1	109760813	109863875	103063	-	gene1645	gene1645	101678
NC_022294.1	109821312	109821319	8	*	DOWN	23.7942	3.39916	Distal Intergenic	NC_022294.1	109760813	109863875	103063	-	gene1645	gene1645	42563
NC_022294.1	112233753	112234331	579	*	UP	4.81343	0.00832773	Distal Intergenic	NC_022294.1	112009951	112084091	74141	-	gene1663	gene1663	-150240
NC_022294.1	113142531	113142599	69	*	UP	15.5827	0.229158	Distal Intergenic	NC_022294.1	112967358	113213377	246020	+	gene1665	gene1665	175241
NC_022294.1	113478237	113482491	4255	*	UP	82.3981	0.0193696	Distal Intergenic	NC_022294.1	112967358	113213377	246020	+	gene1665	gene1665	515133
NC_022294.1	114724035	114724051	17	*	DOWN	23.8482	1.49051	Distal Intergenic	NC_022294.1	114615383	114747098	131716	-	gene1669	gene1669	23063
NC_022294.1	115280011	115280070	60	*	DOWN	44.648	0.756746	Promoter (<=1kb)	NC_022294.1	115255248	115279827	24580	-	gene1676	gene1676	-243
NC_022294.1	115360617	115360622	6	*	UP	3.80022	0.760044	Distal Intergenic	NC_022294.1	115397765	115401467	3703	+	gene1678	gene1678	-37148
NC_022294.1	115874319	115874324	6	*	DOWN	2.66293	0.532586	Distal Intergenic	NC_022294.1	115914125	115937691	23567	+	gene1681	gene1681	-39806
NC_022294.1	116668410	116668443	34	*	DOWN	34.8612	1.0564	Distal Intergenic	NC_022294.1	116452669	116602715	150047	-	gene1682	gene1682	-65728
NC_022294.1	117134856	117134935	80	*	DOWN	16.6715	0.211031	Distal Intergenic	NC_022294.1	116811327	117050176	238850	-	gene1683	gene1683	-84759
NC_022294.1	118413310	118413381	72	*	UP	16.1548	0.227532	Distal Intergenic	NC_022294.1	118426911	118427985	1075	+	gene1703	gene1703	-13601
NC_022294.1	118824896	118824957	62	*	UP	98.3802	1.61279	Promoter (2-3kb)	NC_022294.1	118822780	118825163	2384	+	gene1713	gene1713	2177
NC_022294.1	119573163	119576910	3748	*	DOWN	88.3988	0.0235919	Distal Intergenic	NC_022294.1	119571520	119579805	8286	+	gene1733	gene1733	5390
NC_022294.1	120309693	120309696	4	*	UP	23.024	7.67465	Promoter (<=1kb)	NC_022294.1	120300973	120309889	8917	-	gene1749	gene1749	196
NC_022294.1	120309634	120309700	67	*	DOWN	122.695	1.85902	Promoter (<=1kb)	NC_022294.1	120300973	120309889	8917	-	gene1749	gene1749	255
NC_022294.1	120492640	120492673	34	*	UP	5.4335	0.164652	Distal Intergenic	NC_022294.1	120497735	120498088	354	-	gene1756	gene1756	5448
NC_022294.1	121067142	121067228	87	*	UP	17.9322	0.208514	Distal Intergenic	NC_022294.1	121075628	121106401	30774	+	gene1776	gene1776	-8486
NC_022294.1	121541474	121541505	32	*	UP	42.9659	1.386	Distal Intergenic	NC_022294.1	121530950	121558026	27077	+	gene1788	gene1788	10555
NC_022294.1	121618233	121619322	1090	*	DOWN	8.89648	0.0081694	Distal Intergenic	NC_022294.1	121614841	121619535	4695	+	gene1789	gene1789	4481
NC_022294.1	121931235	121931283	49	*	DOWN	60.2092	1.25436	Distal Intergenic	NC_022294.1	121989583	122016771	27189	+	gene1792	gene1792	-58348
NC_022294.1	122103483	122103563	81	*	DOWN	6.6514	0.0831425	Distal Intergenic	NC_022294.1	122032600	122041969	9370	+	gene1793	gene1793	70963
NC_022294.1	122203246	122203325	80	*	UP	15.7875	0.199842	Distal Intergenic	NC_022294.1	122032600	122041969	9370	+	gene1793	gene1793	170725
NC_022294.1	123366338	123366352	15	*	DOWN	7.12902	0.509215	Exon (gene1795/gene1795, exon 2 of 2)	NC_022294.1	123413557	123490306	76750	-	gene1796	gene1796	123968
NC_022294.1	123444414	123444422	9	*	DOWN	8.63153	1.07894	Distal Intergenic	NC_022294.1	123413557	123490306	76750	-	gene1796	gene1796	45892
NC_022294.1	123515171	123515187	17	*	UP	6.00355	0.375222	Distal Intergenic	NC_022294.1	123507369	123543231	35863	+	gene1797	gene1797	7818
NC_022294.1	123931320	123931348	29	*	DOWN	6.68001	0.238572	Distal Intergenic	NC_022294.1	123896144	123925430	29287	-	gene1802	gene1802	-5918
NC_022294.1	124203120	124203925	806	*	DOWN	13.0003	0.0161494	Distal Intergenic	NC_022294.1	124217208	124217727	520	+	gene1812	gene1812	-14088
NC_022294.1	124347714	124347762	49	*	DOWN	17.9357	0.373661	Distal Intergenic	NC_022294.1	124366127	124394532	28406	+	gene1818	gene1818	-18413
NC_022294.1	124870772	124870824	53	*	UP	12.3032	0.2366	Distal Intergenic	NC_022294.1	124866780	124879655	12876	+	gene1833	gene1833	4044
NC_022294.1	125538072	125538814	743	*	DOWN	9.83442	0.0132539	Distal Intergenic	NC_022294.1	125519915	125561722	41808	-	gene1857	gene1857	23650
NC_022294.1	126005315	126005373	59	*	DOWN	7.34677	0.126668	Distal Intergenic	NC_022294.1	125987245	126016877	29633	+	gene1870	gene1870	18128
NC_022294.1	126608272	126608280	9	*	DOWN	3.84083	0.480104	Distal Intergenic	NC_022294.1	126485467	126638402	152936	-	gene1887	gene1887	30130
NC_022294.1	126671915	126671963	49	*	UP	0.486038	0.0101258	Distal Intergenic	NC_022294.1	126485467	126638402	152936	-	gene1887	gene1887	-33561
NC_022294.1	126692455	126692518	64	*	DOWN	149.504	2.37307	Distal Intergenic	NC_022294.1	126673282	126718584	45303	-	gene1888	gene1888	26129
NC_022294.1	127271482	127271583	102	*	UP	50.6401	0.501387	Distal Intergenic	NC_022294.1	127232180	127243665	11486	+	gene1896	gene1896	39403
NC_022294.1	127545427	127545447	21	*	UP	7.26307	0.363153	Distal Intergenic	NC_022294.1	127529344	127554768	25425	-	gene1901	gene1901	9341
NC_022294.1	127806437	127807149	713	*	UP	38.7648	0.054445	Promoter (<=1kb)	NC_022294.1	127770118	127806691	36574	-	gene1905	gene1905	0
NC_022294.1	128376693	128376781	89	*	UP	24.4748	0.278123	Distal Intergenic	NC_022294.1	128334448	128366320	31873	-	gene1918	gene1918	-10461
NC_022294.1	129040451	129040497	47	*	UP	19.3093	0.419768	Distal Intergenic	NC_022294.1	129046346	129081954	35609	+	gene1931	gene1931	-5895
NC_022294.1	129381985	129381989	5	*	UP	58.5485	14.6371	Distal Intergenic	NC_022294.1	129370859	129373824	2966	-	gene1936	gene1936	-8165
NC_022294.1	129407511	129407609	99	*	DOWN	21.9612	0.224094	Distal Intergenic	NC_022294.1	129407636	129428923	21288	-	gene1937	gene1937	21412
NC_022294.1	129421506	129424903	3398	*	UP	50.7772	0.0149477	Distal Intergenic	NC_022294.1	129407636	129428923	21288	-	gene1937	gene1937	7417
NC_022294.1	129749266	129753324	4059	*	UP	40.0784	0.0098764	Distal Intergenic	NC_022294.1	129761237	129912355	151119	+	gene1939	gene1939	-11971
NC_022294.1	129781241	129781695	455	*	DOWN	48.7529	0.107385	Distal Intergenic	NC_022294.1	129761237	129912355	151119	+	gene1939	gene1939	20458
NC_022294.1	129900330	129900351	22	*	UP	11.7969	0.561757	Distal Intergenic	NC_022294.1	129925991	129945917	19927	-	gene1940	gene1940	45587
NC_022294.1	130052437	130053388	952	*	DOWN	3.77677	0.00397137	Distal Intergenic	NC_022294.1	130085667	130158631	72965	+	gene1944	gene1944	-33230
NC_022294.1	130061416	130063214	1799	*	DOWN	71.7959	0.039931	Distal Intergenic	NC_022294.1	130085667	130158631	72965	+	gene1944	gene1944	-24251
NC_022294.1	130198583	130202914	4332	*	UP	16.4331	0.0037943	Distal Intergenic	NC_022294.1	130223127	130275282	52156	+	gene1946	gene1946	-24544
NC_022294.1	130287164	130287494	331	*	UP	14.7812	0.0447914	Distal Intergenic	NC_022294.1	130302280	130355287	53008	+	gene1947	gene1947	-15116
NC_022294.1	130280342	130287165	6824	*	DOWN	230.905	0.0338422	Distal Intergenic	NC_022294.1	130302280	130355287	53008	+	gene1947	gene1947	-21938
NC_022294.1	130316720	130320179	3460	*	DOWN	39.8273	0.0115141	Distal Intergenic	NC_022294.1	130302280	130355287	53008	+	gene1947	gene1947	17899
NC_022294.1	130370342	130370418	77	*	DOWN	6.58224	0.0866084	Distal Intergenic	NC_022294.1	130370074	130391188	21115	-	gene1948	gene1948	20846
NC_022294.1	131216690	131216759	70	*	DOWN	81.2706	1.17784	Distal Intergenic	NC_022294.1	131189716	131200676	10961	-	gene1956	gene1956	-16083
NC_022294.1	131464751	131464834	84	*	DOWN	17.6995	0.213247	Distal Intergenic	NC_022294.1	131473064	131520161	47098	-	gene1959	gene1959	55410
NC_022294.1	131527443	131527971	529	*	DOWN	7.4758	0.0141587	Distal Intergenic	NC_022294.1	131473064	131520161	47098	-	gene1959	gene1959	-7810
NC_022294.1	132414259	132414277	19	*	DOWN	5.95709	0.330949	Distal Intergenic	NC_022294.1	132445903	132519512	73610	+	gene1972	gene1972	-31644
NC_022294.1	132465431	132465434	4	*	DOWN	5.179	1.72633	Distal Intergenic	NC_022294.1	132445903	132519512	73610	+	gene1972	gene1972	19531
NC_022294.1	132533985	132534026	42	*	UP	4.33488	0.105729	Distal Intergenic	NC_022294.1	132525582	132527228	1647	-	gene1973	gene1973	-6798
NC_022294.1	132715139	132715142	4	*	UP	2.00848	0.669494	Distal Intergenic	NC_022294.1	132638123	132764176	126054	+	gene1978	gene1978	77019
NC_022294.1	132763141	132764209	1069	*	UP	12.7603	0.0119478	Distal Intergenic	NC_022294.1	132823228	132826190	2963	-	gene1979	gene1979	63049
NC_022294.1	132758571	132759824	1254	*	UP	1.98554	0.00158463	Distal Intergenic	NC_022294.1	132823228	132826190	2963	-	gene1979	gene1979	67619
NC_022294.1	132774351	132774424	74	*	DOWN	6.64936	0.0910871	Distal Intergenic	NC_022294.1	132823228	132826190	2963	-	gene1979	gene1979	51839
NC_022294.1	132892698	132892709	12	*	UP	2.07172	0.188338	Distal Intergenic	NC_022294.1	132885344	132933922	48579	+	gene1980	gene1980	7365
NC_022294.1	132960943	132960947	5	*	UP	3.96692	0.991729	Distal Intergenic	NC_022294.1	132952404	132972793	20390	+	gene1981	gene1981	8543
NC_022294.1	132989086	132991160	2075	*	UP	60.5559	0.0291977	Exon (gene1982/gene1982, exon 5 of 8)	NC_022294.1	132984231	132999195	14965	+	gene1982	gene1982	6929
NC_022294.1	133066042	133066079	38	*	DOWN	2.82703	0.0764062	Distal Intergenic	NC_022294.1	132984231	132999195	14965	+	gene1982	gene1982	81848
NC_022294.1	133088481	133088505	25	*	UP	24.6011	1.02505	Distal Intergenic	NC_022294.1	133167543	133167615	73	-	gene1984	gene1984	79134
NC_022294.1	133195577	133195596	20	*	DOWN	99.1384	5.21781	Distal Intergenic	NC_022294.1	133167543	133167615	73	-	gene1984	gene1984	-27981
NC_022294.1	133313440	133318596	5157	*	DOWN	167.908	0.0325656	Distal Intergenic	NC_022294.1	133374762	133379563	4802	-	gene1985	gene1985	66123
NC_022294.1	133429612	133429636	25	*	UP	4.61797	0.192415	Distal Intergenic	NC_022294.1	133374762	133379563	4802	-	gene1985	gene1985	-50073
NC_022294.1	133435662	133435745	84	*	DOWN	55.437	0.667915	Distal Intergenic	NC_022294.1	133374762	133379563	4802	-	gene1985	gene1985	-56182
NC_022294.1	133524496	133524555	60	*	DOWN	3.40234	0.0576668	Distal Intergenic	NC_022294.1	133459809	133656722	196914	-	gene1986	gene1986	132226
NC_022294.1	133693185	133693251	67	*	DOWN	33.7551	0.51144	Distal Intergenic	NC_022294.1	133459809	133656722	196914	-	gene1986	gene1986	-36529
NC_022294.1	134059525	134059600	76	*	DOWN	566.557	7.55409	Distal Intergenic	NC_022294.1	134045268	134048742	3475	-	gene1987	gene1987	-10858
NC_022294.1	134313993	134314042	50	*	UP	4.38247	0.0894382	Promoter (2-3kb)	NC_022294.1	134176168	134311236	135069	-	gene1988	gene1988	-2806
NC_022294.1	134342409	134342470	62	*	UP	11.3375	0.185861	Distal Intergenic	NC_022294.1	134176168	134311236	135069	-	gene1988	gene1988	-31234
NC_022294.1	134377900	134377912	13	*	DOWN	10.0417	0.83681	Distal Intergenic	NC_022294.1	134418312	134446279	27968	+	gene1989	gene1989	-40412
NC_022294.1	134398238	134399960	1723	*	DOWN	6.31739	0.00366863	Distal Intergenic	NC_022294.1	134418312	134446279	27968	+	gene1989	gene1989	-20074
NC_022294.1	134504490	134505423	934	*	UP	33.2404	0.0356274	Distal Intergenic	NC_022294.1	134476961	134511104	34144	-	gene1992	gene1992	6614
NC_022294.1	134648704	134649369	666	*	UP	10.9119	0.0164088	Distal Intergenic	NC_022294.1	134681229	134746026	64798	+	gene1996	gene1996	-32525
NC_022294.1	134730532	134731900	1369	*	UP	611.423	0.446946	Distal Intergenic	NC_022294.1	134764131	134802835	38705	+	gene1997	gene1997	-33599
NC_022294.1	134765205	134765773	569	*	DOWN	9.08552	0.0159956	Promoter (1-2kb)	NC_022294.1	134764131	134802835	38705	+	gene1997	gene1997	1642
NC_022294.1	134887261	134887346	86	*	DOWN	279.493	3.28815	Distal Intergenic	NC_022294.1	134861445	134903899	42455	-	gene1999	gene1999	16638
NC_022294.1	135134963	135135074	112	*	UP	101.481	0.914247	Distal Intergenic	NC_022294.1	135141559	135143345	1787	+	gene2006	gene2006	-6596
NC_022294.1	135154794	135154819	26	*	UP	50.9484	2.03794	Distal Intergenic	NC_022294.1	135149752	135168907	19156	+	gene2007	gene2007	5067
NC_022294.1	135220966	135221035	70	*	UP	527.391	7.64335	Distal Intergenic	NC_022294.1	135214588	135236831	22244	+	gene2008	gene2008	6447
NC_022294.1	135244345	135247257	2913	*	UP	118.976	0.0408571	Distal Intergenic	NC_022294.1	135256140	135256657	518	-	gene2009	gene2009	12312
NC_022294.1	135254047	135254078	32	*	UP	18.7799	0.605802	Promoter (2-3kb)	NC_022294.1	135256140	135256657	518	-	gene2009	gene2009	2610
NC_022294.1	135254118	135254139	22	*	UP	2.99628	0.14268	Promoter (2-3kb)	NC_022294.1	135256140	135256657	518	-	gene2009	gene2009	2539
NC_022295.1	1200417	1200468	52	*	UP	4.05389	0.0794881	Distal Intergenic	NC_022295.1	1119600	1205244	85645	+	gene2030	gene2030	80868
NC_022295.1	1846878	1846995	118	*	DOWN	32.0741	0.274138	Distal Intergenic	NC_022295.1	1826163	1893644	67482	+	gene2038	gene2038	20832
NC_022295.1	2238977	2239020	44	*	DOWN	5.96158	0.138641	Distal Intergenic	NC_022295.1	2150448	2176460	26013	-	gene2041	gene2041	-62560
NC_022295.1	2565292	2565380	89	*	DOWN	35.1257	0.399156	Distal Intergenic	NC_022295.1	2554180	2646976	92797	+	gene2043	gene2043	11200
NC_022295.1	2833564	2833601	38	*	UP	376.708	10.1813	Distal Intergenic	NC_022295.1	2829696	2885401	55706	-	gene2044	gene2044	51837
NC_022295.1	3735569	3735583	15	*	UP	27.2002	1.94287	Distal Intergenic	NC_022295.1	3725452	4025359	299908	-	gene2053	gene2053	289790
NC_022295.1	4485471	4486420	950	*	DOWN	82.9158	0.0873718	Promoter (<=1kb)	NC_022295.1	4485315	4486345	1031	-	gene2055	gene2055	0
NC_022295.1	4934455	4934463	9	*	DOWN	28.6626	3.58282	Distal Intergenic	NC_022295.1	4981726	4981936	211	+	gene2056	gene2056	-47271
NC_022295.1	6606172	6606186	15	*	UP	227.486	16.249	Distal Intergenic	NC_022295.1	6594251	6613446	19196	-	gene2071	gene2071	7274
NC_022295.1	7052512	7052614	103	*	UP	19.7313	0.193444	Distal Intergenic	NC_022295.1	7015640	7063405	47766	+	gene2073	gene2073	36974
NC_022295.1	7583604	7587404	3801	*	UP	110.708	0.0291338	Promoter (<=1kb)	NC_022295.1	7584377	7584447	71	-	gene2089	gene2089	0
NC_022295.1	8744667	8744695	29	*	DOWN	17.2383	0.615654	Promoter (<=1kb)	NC_022295.1	8741413	8745246	3834	-	gene2135	gene2135	579
NC_022295.1	9042148	9042236	89	*	UP	113.309	1.2876	Distal Intergenic	NC_022295.1	9026126	9062297	36172	+	gene2147	gene2147	16110
NC_022295.1	9523012	9523033	22	*	DOWN	0.600414	0.0285911	Distal Intergenic	NC_022295.1	9560056	9560982	927	-	gene2160	gene2160	37970
NC_022295.1	11502860	11502892	33	*	DOWN	4.56437	0.142636	Promoter (2-3kb)	NC_022295.1	11472419	11500317	27899	-	gene2231	gene2231	-2575
NC_022295.1	11543294	11543297	4	*	DOWN	3.71696	1.23899	Distal Intergenic	NC_022295.1	11552991	11553063	73	+	gene2232	gene2232	-9697
NC_022295.1	13008095	13008144	50	*	UP	20.0136	0.40844	Distal Intergenic	NC_022295.1	12989400	12999325	9926	-	gene2252	gene2252	-8819
NC_022295.1	13044704	13044730	27	*	UP	12.6314	0.485824	Promoter (<=1kb)	NC_022295.1	13045665	13062173	16509	+	gene2254	gene2254	-961
NC_022295.1	13050471	13050512	42	*	DOWN	6.63365	0.161796	Distal Intergenic	NC_022295.1	13045665	13062173	16509	+	gene2254	gene2254	4847
NC_022295.1	13257088	13257163	76	*	DOWN	21.3829	0.285105	Distal Intergenic	NC_022295.1	13256238	13260969	4732	-	gene2264	gene2264	3881
NC_022295.1	13256954	13256971	18	*	DOWN	4.59585	0.270344	Distal Intergenic	NC_022295.1	13256238	13260969	4732	-	gene2264	gene2264	4015
NC_022295.1	13319950	13320022	73	*	DOWN	20.2089	0.280679	Distal Intergenic	NC_022295.1	13305481	13347377	41897	+	gene2268	gene2268	14541
NC_022295.1	13451432	13451467	36	*	UP	2.1092	0.0602627	Distal Intergenic	NC_022295.1	13469194	13471674	2481	+	gene2270	gene2270	-17762
NC_022295.1	13742817	13742847	31	*	DOWN	22.8863	0.762875	Distal Intergenic	NC_022295.1	13737652	13743504	5853	+	gene2284	gene2284	5195
NC_022295.1	13942908	13943074	167	*	UP	16.9508	0.102113	Distal Intergenic	NC_022295.1	13930359	13949669	19311	-	gene2293	gene2293	6761
NC_022295.1	14355700	14360445	4746	*	DOWN	27.2202	0.00573661	Promoter (<=1kb)	NC_022295.1	14349617	14360279	10663	-	gene2301	gene2301	0
NC_022295.1	14469944	14469951	8	*	DOWN	4.58771	0.655388	Distal Intergenic	NC_022295.1	14465672	14475840	10169	+	gene2311	gene2311	4279
NC_022295.1	14489760	14489797	38	*	DOWN	100.642	2.72006	Distal Intergenic	NC_022295.1	14484994	14494688	9695	-	gene2313	gene2313	4928
NC_022295.1	15136473	15136481	9	*	DOWN	3.70602	0.463252	Distal Intergenic	NC_022295.1	15131102	15150370	19269	+	gene2337	gene2337	5379
NC_022295.1	15808365	15808409	45	*	UP	104.588	2.37701	Promoter (<=1kb)	NC_022295.1	15808246	15814754	6509	+	gene2368	gene2368	163
NC_022295.1	15925747	15925791	45	*	UP	5.08209	0.115502	Distal Intergenic	NC_022295.1	15942674	15946371	3698	+	gene2374	gene2374	-16927
NC_022295.1	16486634	16486638	5	*	DOWN	0.6084	0.1521	Distal Intergenic	NC_022295.1	16475587	16476944	1358	-	gene2391	gene2391	-9694
NC_022295.1	18952616	18952644	29	*	DOWN	203.227	7.25811	Distal Intergenic	NC_022295.1	18941899	18949063	7165	-	gene2474	gene2474	-3581
NC_022295.1	19659935	19659980	46	*	UP	6.26622	0.139249	Distal Intergenic	NC_022295.1	19664060	19679395	15336	+	gene2519	gene2519	-4125
NC_022295.1	20530568	20530632	65	*	UP	280.821	4.38782	Distal Intergenic	NC_022295.1	20550888	20599650	48763	-	gene2537	gene2537	69082
NC_022295.1	20797552	20798311	760	*	DOWN	49.7711	0.0655746	Distal Intergenic	NC_022295.1	20751544	20751615	72	-	gene2540	gene2540	-46696
NC_022295.1	21130400	21130417	18	*	DOWN	17.1728	1.01016	Distal Intergenic	NC_022295.1	21174820	21347579	172760	+	gene2543	gene2543	-44420
NC_022295.1	22236190	22237459	1270	*	UP	75.6355	0.0596024	Distal Intergenic	NC_022295.1	22096420	22221714	125295	+	gene2555	gene2555	141039
NC_022295.1	25569916	25569952	37	*	DOWN	1.60799	0.0446663	Distal Intergenic	NC_022295.1	25522884	25537372	14489	-	gene2583	gene2583	-32580
NC_022295.1	25616662	25616710	49	*	DOWN	12.64	0.263334	Distal Intergenic	NC_022295.1	25599338	25652680	53343	-	gene2584	gene2584	36018
NC_022295.1	26776668	26776693	26	*	UP	3.47523	0.139009	Distal Intergenic	NC_022295.1	26734470	26875246	140777	+	gene2599	gene2599	42223
NC_022295.1	27072024	27072075	52	*	DOWN	28.1462	0.551887	Distal Intergenic	NC_022295.1	27035380	27036338	959	+	gene2600	gene2600	36695
NC_022295.1	28776439	28776472	34	*	UP	7.31557	0.221684	Distal Intergenic	NC_022295.1	28713495	28749866	36372	-	gene2624	gene2624	-26606
NC_022295.1	29762291	29762335	45	*	UP	19.9655	0.453761	Distal Intergenic	NC_022295.1	29774423	29787384	12962	+	gene2636	gene2636	-12132
NC_022295.1	30230976	30231026	51	*	DOWN	3.88971	0.0777942	Distal Intergenic	NC_022295.1	30294814	30313109	18296	+	gene2649	gene2649	-63838
NC_022295.1	30828424	30831545	3122	*	DOWN	40.5261	0.012985	Distal Intergenic	NC_022295.1	30814092	30815949	1858	+	gene2655	gene2655	17453
NC_022295.1	31062018	31062064	47	*	UP	5.80298	0.126152	Distal Intergenic	NC_022295.1	31085544	31101854	16311	-	gene2662	gene2662	39836
NC_022295.1	31241933	31241941	9	*	UP	2.68172	0.335215	Distal Intergenic	NC_022295.1	31228955	31256173	27219	-	gene2665	gene2665	14240
NC_022295.1	32396664	32396672	9	*	DOWN	15.4465	1.93082	Distal Intergenic	NC_022295.1	32410048	32455128	45081	+	gene2701	gene2701	-13384
NC_022295.1	37934186	37934313	128	*	UP	3.43866	0.027076	Distal Intergenic	NC_022295.1	37721176	37748616	27441	-	gene2726	gene2726	-185697
NC_022295.1	40630819	40630837	19	*	DOWN	3.08282	0.171268	Distal Intergenic	NC_022295.1	40674978	40675560	583	-	gene2745	gene2745	44741
NC_022295.1	41750861	41750899	39	*	DOWN	5.49087	0.144497	Distal Intergenic	NC_022295.1	41796140	41846509	50370	-	gene2760	gene2760	95648
NC_022295.1	41846379	41847219	841	*	UP	11.6631	0.0138847	Promoter (<=1kb)	NC_022295.1	41796140	41846509	50370	-	gene2760	gene2760	0
NC_022295.1	41853361	41853398	38	*	DOWN	7.16387	0.193618	Distal Intergenic	NC_022295.1	41796140	41846509	50370	-	gene2760	gene2760	-6889
NC_022295.1	46512810	46512922	113	*	UP	147.44	1.31643	Distal Intergenic	NC_022295.1	46575854	46586475	10622	+	gene2774	gene2774	-63044
NC_022295.1	46574797	46576260	1464	*	UP	2.88729	0.00197354	Promoter (<=1kb)	NC_022295.1	46575854	46586475	10622	+	gene2774	gene2774	0
NC_022295.1	46805545	46805757	213	*	UP	2.45963	0.011602	Distal Intergenic	NC_022295.1	46845995	46911535	65541	+	gene2777	gene2777	-40450
NC_022295.1	50090896	50090899	4	*	DOWN	32.1735	10.7245	Distal Intergenic	NC_022295.1	50084812	50089415	4604	+	gene2811	gene2811	6087
NC_022295.1	50250474	50250488	15	*	UP	3.46943	0.247817	Distal Intergenic	NC_022295.1	50084812	50089415	4604	+	gene2811	gene2811	165676
NC_022295.1	50620310	50620389	80	*	DOWN	4.13454	0.052336	Distal Intergenic	NC_022295.1	50554313	50554384	72	-	gene2812	gene2812	-66005
NC_022295.1	51390192	51390252	61	*	DOWN	1.48788	0.024798	Distal Intergenic	NC_022295.1	51421523	51428298	6776	+	gene2820	gene2820	-31331
NC_022295.1	51864092	51864382	291	*	DOWN	30.3706	0.104726	Distal Intergenic	NC_022295.1	51753082	51845143	92062	-	gene2827	gene2827	-19239
NC_022295.1	55357315	55357413	99	*	UP	1.2867	0.0131296	Distal Intergenic	NC_022295.1	55288763	55442344	153582	+	gene2851	gene2851	68650
NC_022295.1	55433594	55433621	28	*	DOWN	4.7812	0.177082	Distal Intergenic	NC_022295.1	55487824	55496905	9082	+	gene2852	gene2852	-54230
NC_022295.1	59999801	59999825	25	*	DOWN	52.4202	2.18418	Distal Intergenic	NC_022295.1	60005658	60005813	156	-	gene2878	gene2878	6012
NC_022295.1	60687264	60687316	53	*	UP	15.5441	0.298924	Promoter (1-2kb)	NC_022295.1	60684451	60685558	1108	-	gene2880	gene2880	-1758
NC_022295.1	62456581	62456675	95	*	UP	6e+20	6.38298e+18	Distal Intergenic	NC_022295.1	62286630	62428111	141482	+	gene2883	gene2883	170045
NC_022295.1	64466890	64468420	1531	*	DOWN	5.17267	0.00338083	Distal Intergenic	NC_022295.1	64250358	64273561	23204	-	gene2903	gene2903	-194859
NC_022295.1	65355222	65355282	61	*	UP	126.201	2.10335	Distal Intergenic	NC_022295.1	64761341	65125600	364260	-	gene2904	gene2904	-229682
NC_022295.1	71151821	71151850	30	*	UP	43.7936	1.51012	Distal Intergenic	NC_022295.1	71105775	71106166	392	-	gene2924	gene2924	-45684
NC_022295.1	71174180	71174233	54	*	DOWN	6.99312	0.131946	Distal Intergenic	NC_022295.1	71105775	71106166	392	-	gene2924	gene2924	-68067
NC_022295.1	74229541	74229588	48	*	UP	9.49052	0.201926	Distal Intergenic	NC_022295.1	74268075	74288734	20660	+	gene2941	gene2941	-38534
NC_022295.1	74325101	74325185	85	*	UP	21.4096	0.254877	Distal Intergenic	NC_022295.1	74356375	74371509	15135	+	gene2942	gene2942	-31274
NC_022295.1	74482864	74482905	42	*	UP	6.4854	0.158181	Distal Intergenic	NC_022295.1	74381515	74455500	73986	-	gene2943	gene2943	-27405
NC_022295.1	78104942	78104967	26	*	UP	26.4847	1.05939	Distal Intergenic	NC_022295.1	77765880	77962777	196898	-	gene2968	gene2968	-142190
NC_022295.1	79760641	79760648	8	*	UP	11.3927	1.62753	Distal Intergenic	NC_022295.1	79697797	79738699	40903	+	gene2980	gene2980	62851
NC_022295.1	80467883	80467945	63	*	UP	113.336	1.82799	Distal Intergenic	NC_022295.1	80502740	80502811	72	+	gene2987	gene2987	-34857
NC_022295.1	80746152	80746389	238	*	UP	49.7064	0.209732	Distal Intergenic	NC_022295.1	80592731	80651792	59062	-	gene2990	gene2990	-94597
NC_022295.1	81101078	81101121	44	*	DOWN	5.86305	0.13635	Promoter (2-3kb)	NC_022295.1	81096284	81098394	2111	-	gene2992	gene2992	-2727
NC_022295.1	81155934	81155948	15	*	UP	43.0202	3.07287	Distal Intergenic	NC_022295.1	81096284	81098394	2111	-	gene2992	gene2992	-57554
NC_022295.1	82185611	82185660	50	*	UP	22.5867	0.460953	Promoter (<=1kb)	NC_022295.1	82098947	82186565	87619	-	gene2994	gene2994	954
NC_022295.1	83641825	83641888	64	*	DOWN	94.9297	1.50682	Distal Intergenic	NC_022295.1	83690330	83690402	73	+	gene3006	gene3006	-48505
NC_022295.1	83690143	83690166	24	*	UP	6.62148	0.287891	Promoter (<=1kb)	NC_022295.1	83690330	83690402	73	+	gene3006	gene3006	-187
NC_022295.1	84203034	84203065	32	*	DOWN	4.9071	0.158293	Distal Intergenic	NC_022295.1	83996513	84058246	61734	+	gene3010	gene3010	206552
NC_022295.1	84701454	84701572	119	*	UP	11.7245	0.0993602	Distal Intergenic	NC_022295.1	84796998	84797069	72	+	gene3011	gene3011	-95544
NC_022295.1	84950687	84950733	47	*	UP	70.7756	1.5386	Distal Intergenic	NC_022295.1	84796998	84797069	72	+	gene3011	gene3011	153735
NC_022295.1	87983571	87983908	338	*	DOWN	15.5607	0.0461742	Distal Intergenic	NC_022295.1	87965549	87999903	34355	-	gene3027	gene3027	16332
NC_022295.1	88027113	88027645	533	*	DOWN	99.9473	0.187871	Distal Intergenic	NC_022295.1	88043924	88066040	22117	+	gene3029	gene3029	-16811
NC_022295.1	88357323	88361466	4144	*	UP	37.4369	0.00903619	Distal Intergenic	NC_022295.1	88203893	88318616	114724	-	gene3036	gene3036	-42850
NC_022295.1	88539785	88539876	92	*	UP	25.7632	0.283112	Promoter (<=1kb)	NC_022295.1	88522650	88539963	17314	-	gene3038	gene3038	178
NC_022295.1	88985945	88987228	1284	*	UP	36.7414	0.0286371	Distal Intergenic	NC_022295.1	88897391	88951236	53846	+	gene3049	gene3049	89837
NC_022295.1	89010600	89010623	24	*	DOWN	13.9473	0.606405	Distal Intergenic	NC_022295.1	88897391	88951236	53846	+	gene3049	gene3049	113232
NC_022295.1	89108311	89108351	41	*	UP	3.03659	0.0759148	Distal Intergenic	NC_022295.1	89141398	89229845	88448	+	gene3050	gene3050	-33087
NC_022295.1	89108271	89108301	31	*	UP	2.45774	0.0819245	Distal Intergenic	NC_022295.1	89141398	89229845	88448	+	gene3050	gene3050	-33127
NC_022295.1	89286418	89286481	64	*	DOWN	3.67992	0.0584114	Distal Intergenic	NC_022295.1	89295213	89296203	991	+	gene3052	gene3052	-8795
NC_022295.1	89494526	89495569	1044	*	UP	13.2409	0.0126951	Promoter (<=1kb)	NC_022295.1	89494662	89500111	5450	+	gene3055	gene3055	0
NC_022295.1	89637461	89637479	19	*	UP	13.4938	0.749653	Distal Intergenic	NC_022295.1	89645081	89668818	23738	-	gene3058	gene3058	31357
NC_022295.1	90484014	90484020	7	*	UP	3.73767	0.622946	Distal Intergenic	NC_022295.1	90479288	90491898	12611	+	gene3073	gene3073	4732
NC_022295.1	92447579	92447584	6	*	DOWN	18.3902	3.67804	Distal Intergenic	NC_022295.1	92307111	92307183	73	+	gene3097	gene3097	140473
NC_022295.1	92602162	92602180	19	*	DOWN	40.6045	2.2558	Distal Intergenic	NC_022295.1	92528603	92620607	92005	-	gene3098	gene3098	18445
NC_022295.1	95509489	95509536	48	*	UP	12.3566	0.262907	Distal Intergenic	NC_022295.1	95498637	95505467	6831	+	gene3115	gene3115	10899
NC_022295.1	96266030	96267395	1366	*	DOWN	25.6744	0.0188091	Distal Intergenic	NC_022295.1	96252304	96278857	26554	-	gene3137	gene3137	12827
NC_022295.1	96291859	96291868	10	*	DOWN	5.89763	0.655292	Distal Intergenic	NC_022295.1	96252304	96278857	26554	-	gene3137	gene3137	-13011
NC_022295.1	96812446	96813130	685	*	UP	9.11012	0.0133189	Promoter (<=1kb)	NC_022295.1	96807952	96812520	4569	-	gene3145	gene3145	0
NC_022295.1	97827451	97831025	3575	*	UP	61.7445	0.017276	Distal Intergenic	NC_022295.1	97778046	97795431	17386	+	gene3177	gene3177	52979
NC_022295.1	98654026	98654965	940	*	DOWN	2.92295	0.00311283	Distal Intergenic	NC_022295.1	98553281	98768386	215106	-	gene3194	gene3194	114360
NC_022295.1	98866150	98866205	56	*	UP	1.83549	0.0333726	Distal Intergenic	NC_022295.1	98778436	98820627	42192	-	gene3195	gene3195	-45578
NC_022295.1	98871118	98871144	27	*	DOWN	2.25264	0.08664	Distal Intergenic	NC_022295.1	98778436	98820627	42192	-	gene3195	gene3195	-50517
NC_022295.1	100657671	100657795	125	*	DOWN	101.993	0.822528	Distal Intergenic	NC_022295.1	100551240	100551311	72	-	gene3236	gene3236	-106484
NC_022295.1	100857643	100857657	15	*	UP	2.92101	0.208643	Distal Intergenic	NC_022295.1	100816685	100873634	56950	+	gene3237	gene3237	40972
NC_022295.1	100980774	100981628	855	*	UP	1.38203	0.0016183	Distal Intergenic	NC_022295.1	101016677	101052892	36216	-	gene3239	gene3239	72118
NC_022295.1	101126941	101126946	6	*	DOWN	11.7067	2.34135	Distal Intergenic	NC_022295.1	101016677	101052892	36216	-	gene3239	gene3239	-74054
NC_022295.1	101205903	101205912	10	*	DOWN	3.90056	0.433396	Distal Intergenic	NC_022295.1	101215431	101384092	168662	+	gene3240	gene3240	-9528
NC_022295.1	101723033	101723058	26	*	UP	8.00266	0.320107	Distal Intergenic	NC_022295.1	101726062	101768506	42445	+	gene3245	gene3245	-3029
NC_022295.1	102526324	102529388	3065	*	DOWN	108.325	0.0353543	Distal Intergenic	NC_022295.1	102521893	102524661	2769	+	gene3267	gene3267	7495
NC_022295.1	102538892	102541881	2990	*	DOWN	32.9335	0.0110182	Distal Intergenic	NC_022295.1	102540157	102556214	16058	-	gene3268	gene3268	17322
NC_022295.1	102619520	102619617	98	*	UP	80.1583	0.826374	Promoter (<=1kb)	NC_022295.1	102618955	102636820	17866	+	gene3270	gene3270	662
NC_022295.1	102966467	102966519	53	*	UP	22.0202	0.423466	Distal Intergenic	NC_022295.1	102867428	102872529	5102	-	gene3275	gene3275	-93990
NC_022295.1	103508896	103508988	93	*	DOWN	21.4475	0.233125	Distal Intergenic	NC_022295.1	103354000	103366404	12405	+	gene3285	gene3285	154988
NC_022295.1	103568674	103568767	94	*	DOWN	15.8559	0.170493	Distal Intergenic	NC_022295.1	103354000	103366404	12405	+	gene3285	gene3285	214767
NC_022295.1	103985314	103985415	102	*	DOWN	25.698	0.254436	Distal Intergenic	NC_022295.1	104146446	104148844	2399	+	gene3286	gene3286	-161132
NC_022295.1	104062589	104062623	35	*	UP	8.83786	0.259937	Distal Intergenic	NC_022295.1	104146446	104148844	2399	+	gene3286	gene3286	-83857
NC_022295.1	104151201	104151210	10	*	DOWN	3.73969	0.415521	Distal Intergenic	NC_022295.1	104146446	104148844	2399	+	gene3286	gene3286	4764
NC_022295.1	104342470	104343793	1324	*	UP	1.73122	0.00130856	Promoter (<=1kb)	NC_022295.1	104335563	104342553	6991	-	gene3295	gene3295	0
NC_022295.1	104376967	104377039	73	*	UP	1.38e+22	1.91667e+20	Distal Intergenic	NC_022295.1	104369986	104411204	41219	+	gene3296	gene3296	7053
NC_022295.1	105034790	105034914	125	*	DOWN	435.093	3.50881	Distal Intergenic	NC_022295.1	105197555	105296375	98821	+	gene3306	gene3306	-162765
NC_022295.1	105732779	105732790	12	*	DOWN	5.29576	0.481433	Distal Intergenic	NC_022295.1	105743969	105745544	1576	+	gene3312	gene3312	-11190
NC_022295.1	105759009	105760295	1287	*	DOWN	16.9513	0.0131814	Promoter (<=1kb)	NC_022295.1	105745068	105759689	14622	-	gene3313	gene3313	0
NC_022295.1	105863446	105863459	14	*	UP	3.66157	0.281659	Promoter (1-2kb)	NC_022295.1	105855613	105864911	9299	-	gene3315	gene3315	1465
NC_022295.1	106487983	106488005	23	*	DOWN	1.89056	0.0859346	Distal Intergenic	NC_022295.1	106437079	106438977	1899	-	gene3331	gene3331	-49028
NC_022295.1	106910832	106910845	14	*	DOWN	81.2891	6.25301	Promoter (<=1kb)	NC_022295.1	106910471	106913161	2691	+	gene3339	gene3339	374
NC_022295.1	107334642	107334705	64	*	UP	9.0341	0.143398	Distal Intergenic	NC_022295.1	107142892	107146126	3235	-	gene3346	gene3346	-188579
NC_022295.1	108036557	108036586	30	*	UP	4.9068	0.1692	Distal Intergenic	NC_022295.1	108153787	108154506	720	-	gene3349	gene3349	117949
NC_022295.1	108222170	108223490	1321	*	UP	32.4823	0.0246078	Distal Intergenic	NC_022295.1	108186199	108188443	2245	-	gene3350	gene3350	-35047
NC_022295.1	108834499	108834595	97	*	UP	10.7888	0.112383	Distal Intergenic	NC_022295.1	108741699	108749385	7687	-	gene3354	gene3354	-85210
NC_022295.1	108834797	108834828	32	*	DOWN	1.62267	0.0523442	Distal Intergenic	NC_022295.1	108741699	108749385	7687	-	gene3354	gene3354	-85443
NC_022295.1	109284358	109284441	84	*	UP	2.62896	0.0316742	Distal Intergenic	NC_022295.1	109265049	109295853	30805	+	gene3359	gene3359	19392
NC_022295.1	109284320	109284441	122	*	DOWN	10.591	0.0875291	Distal Intergenic	NC_022295.1	109265049	109295853	30805	+	gene3359	gene3359	19392
NC_022295.1	110364939	110364994	56	*	DOWN	8.24462	0.149902	Promoter (<=1kb)	NC_022295.1	110362434	110365810	3377	-	gene3378	gene3378	871
NC_022295.1	110633489	110633544	56	*	UP	14.1177	0.256685	Distal Intergenic	NC_022295.1	110805644	110888988	83345	+	gene3379	gene3379	-172155
NC_022295.1	111501246	111501337	92	*	UP	16.4949	0.181263	Distal Intergenic	NC_022295.1	111498082	111877093	379012	+	gene3381	gene3381	3255
NC_022295.1	111520833	111520887	55	*	DOWN	78.623	1.45598	Distal Intergenic	NC_022295.1	111498082	111877093	379012	+	gene3381	gene3381	22805
NC_022295.1	112369024	112369052	29	*	DOWN	4.01727	0.143474	Distal Intergenic	NC_022295.1	112318475	112330206	11732	+	gene3386	gene3386	50577
NC_022295.1	112424244	112424273	30	*	DOWN	3.30569	0.113989	Distal Intergenic	NC_022295.1	112421225	112421552	328	+	gene3387	gene3387	3048
NC_022295.1	112779306	112779323	18	*	UP	5.7043	0.335547	Distal Intergenic	NC_022295.1	112847078	112860074	12997	+	gene3389	gene3389	-67772
NC_022295.1	112891138	112891173	36	*	UP	55.0394	1.57255	Distal Intergenic	NC_022295.1	112847078	112860074	12997	+	gene3389	gene3389	44095
NC_022295.1	113145768	113145782	15	*	DOWN	8.72606	0.62329	Distal Intergenic	NC_022295.1	113089239	113183716	94478	-	gene3390	gene3390	37948
NC_022295.1	113223419	113224813	1395	*	DOWN	48.5865	0.034854	Distal Intergenic	NC_022295.1	113089239	113183716	94478	-	gene3390	gene3390	-41097
NC_022295.1	113352755	113352813	59	*	DOWN	8.77657	0.15132	Promoter (<=1kb)	NC_022295.1	113328820	113352873	24054	-	gene3393	gene3393	118
NC_022295.1	113550736	113551786	1051	*	DOWN	25.2434	0.0240413	Distal Intergenic	NC_022295.1	113555211	113576210	21000	+	gene3396	gene3396	-4475
NC_022295.1	113603971	113604219	249	*	UP	14.1427	0.0570271	Promoter (1-2kb)	NC_022295.1	113605932	113637934	32003	+	gene3397	gene3397	-1961
NC_022295.1	113603892	113604163	272	*	DOWN	0.0277642	0.000102451	Promoter (2-3kb)	NC_022295.1	113605932	113637934	32003	+	gene3397	gene3397	-2040
NC_022295.1	113791327	113798257	6931	*	UP	377.905	0.0545318	Distal Intergenic	NC_022295.1	113742686	113771957	29272	+	gene3400	gene3400	55571
NC_022295.1	114187037	114187057	21	*	DOWN	7.48415	0.374208	Distal Intergenic	NC_022295.1	114116600	114171639	55040	-	gene3408	gene3408	-15418
NC_022295.1	114293385	114293405	21	*	UP	25.5935	1.27968	Distal Intergenic	NC_022295.1	114407982	114414633	6652	-	gene3409	gene3409	121248
NC_022295.1	114426855	114426876	22	*	DOWN	4.25749	0.202738	Distal Intergenic	NC_022295.1	114416575	114417062	488	+	gene3410	gene3410	10301
NC_022295.1	114479720	114479758	39	*	DOWN	6.19752	0.163093	Distal Intergenic	NC_022295.1	114416575	114417062	488	+	gene3410	gene3410	63183
NC_022295.1	114492931	114493525	595	*	DOWN	48.0347	0.0808665	Distal Intergenic	NC_022295.1	114416575	114417062	488	+	gene3410	gene3410	76950
NC_022295.1	114605145	114607145	2001	*	UP	43.4589	0.0217295	Distal Intergenic	NC_022295.1	114776637	114799800	23164	+	gene3411	gene3411	-171492
NC_022295.1	114599355	114618828	19474	*	DOWN	404.129	0.0207533	Distal Intergenic	NC_022295.1	114776637	114799800	23164	+	gene3411	gene3411	-177282
NC_022295.1	114662260	114662271	12	*	DOWN	3.81061	0.346419	Distal Intergenic	NC_022295.1	114776637	114799800	23164	+	gene3411	gene3411	-114377
NC_022295.1	114775930	114775970	41	*	UP	0.0389734	0.000974336	Promoter (<=1kb)	NC_022295.1	114776637	114799800	23164	+	gene3411	gene3411	-707
NC_022295.1	114772835	114775970	3136	*	DOWN	154.361	0.0492379	Distal Intergenic	NC_022295.1	114776637	114799800	23164	+	gene3411	gene3411	-3802
NC_022295.1	114799538	114799583	46	*	UP	4.03842	0.0897427	Distal Intergenic	NC_022295.1	114776637	114799800	23164	+	gene3411	gene3411	22946
NC_022295.1	114830070	114830106	37	*	DOWN	16.3697	0.454713	Distal Intergenic	NC_022295.1	114776637	114799800	23164	+	gene3411	gene3411	53469
NC_022295.1	114907886	114907954	69	*	UP	287.626	4.22979	Distal Intergenic	NC_022295.1	114952818	114956905	4088	+	gene3412	gene3412	-44932
NC_022295.1	114926687	114926732	46	*	DOWN	14.8744	0.330543	Distal Intergenic	NC_022295.1	114952818	114956905	4088	+	gene3412	gene3412	-26131
NC_022295.1	115133409	115134272	864	*	UP	20.5159	0.0237728	Distal Intergenic	NC_022295.1	115120930	115159676	38747	-	gene3413	gene3413	26267
NC_022295.1	115560900	115564071	3172	*	UP	59.9592	0.0189086	Distal Intergenic	NC_022295.1	115584445	115607658	23214	-	gene3427	gene3427	46758
NC_022295.1	115570070	115572094	2025	*	UP	18.4294	0.00910544	Distal Intergenic	NC_022295.1	115584445	115607658	23214	-	gene3427	gene3427	37588
NC_022295.1	115564014	115565548	1535	*	DOWN	24.8276	0.0161849	Distal Intergenic	NC_022295.1	115584445	115607658	23214	-	gene3427	gene3427	43644
NC_022295.1	115834081	115838941	4861	*	UP	390.012	0.0802494	Distal Intergenic	NC_022295.1	115806430	115872415	65986	-	gene3433	gene3433	38334
NC_022295.1	115976675	115976709	35	*	UP	4.68755	0.137869	Distal Intergenic	NC_022295.1	115948381	115954353	5973	-	gene3435	gene3435	-22356
NC_022295.1	116013384	116013893	510	*	UP	4.17342	0.00819925	Distal Intergenic	NC_022295.1	115948381	115954353	5973	-	gene3435	gene3435	-59540
NC_022295.1	116046715	116046721	7	*	UP	11.4583	1.90972	Distal Intergenic	NC_022295.1	116037983	116138431	100449	-	gene3436	gene3436	91716
NC_022295.1	116175755	116175793	39	*	UP	23.9407	0.630018	Distal Intergenic	NC_022295.1	116180424	116198936	18513	+	gene3437	gene3437	-4669
NC_022295.1	116284010	116284029	20	*	DOWN	4.98312	0.26227	Distal Intergenic	NC_022295.1	116296000	116298016	2017	+	gene3440	gene3440	-11990
NC_022295.1	116297962	116297998	37	*	DOWN	3.06337	0.0850936	Promoter (1-2kb)	NC_022295.1	116296000	116298016	2017	+	gene3440	gene3440	1998
NC_022295.1	116311422	116311486	65	*	UP	191.878	2.9981	Distal Intergenic	NC_022295.1	116296000	116298016	2017	+	gene3440	gene3440	15486
NC_022295.1	116351264	116351296	33	*	DOWN	4.98434	0.155761	Distal Intergenic	NC_022295.1	116364393	116393782	29390	+	gene3442	gene3442	-13129
NC_022295.1	116360187	116362720	2534	*	DOWN	11.2271	0.00443232	Distal Intergenic	NC_022295.1	116364393	116393782	29390	+	gene3442	gene3442	-4206
NC_022295.1	116404473	116404483	11	*	DOWN	10.5196	1.05196	Promoter (<=1kb)	NC_022295.1	116404326	116492613	88288	+	gene3443	gene3443	157
NC_022295.1	116521661	116521675	15	*	DOWN	1.59574	0.113982	Distal Intergenic	NC_022295.1	116494403	116502280	7878	-	gene3444	gene3444	-19395
NC_022295.1	116559246	116562784	3539	*	DOWN	61.11	0.0172725	Distal Intergenic	NC_022295.1	116547467	116584451	36985	-	gene3445	gene3445	25205
NC_022295.1	116612193	116612367	175	*	DOWN	2.66636	0.0153239	Distal Intergenic	NC_022295.1	116607225	116623438	16214	+	gene3448	gene3448	5142
NC_022295.1	116672163	116672250	88	*	UP	9.77056	0.112305	Distal Intergenic	NC_022295.1	116679912	116687426	7515	+	gene3450	gene3450	-7749
NC_022295.1	116793201	116795166	1966	*	DOWN	25.1888	0.0128187	Distal Intergenic	NC_022295.1	116748090	116748686	597	-	gene3453	gene3453	-46480
NC_022295.1	116792525	116792534	10	*	DOWN	4.91574	0.546194	Distal Intergenic	NC_022295.1	116748090	116748686	597	-	gene3453	gene3453	-43848
NC_022296.1	2323405	2323467	63	*	UP	8.2945	0.133782	Distal Intergenic	NC_022296.1	2532318	2857994	325677	+	gene3456	gene3456	-208913
NC_022296.1	2862855	2862938	84	*	UP	95.0546	1.14524	Distal Intergenic	NC_022296.1	3133714	3314499	180786	+	gene3457	gene3457	-270859
NC_022296.1	3525630	3525711	82	*	DOWN	44.2981	0.54689	Distal Intergenic	NC_022296.1	3480574	3578878	98305	-	gene3460	gene3460	53248
NC_022296.1	5046947	5046950	4	*	UP	0.865217	0.288406	Distal Intergenic	NC_022296.1	5123252	5509351	386100	-	gene3464	gene3464	462404
NC_022296.1	5165445	5165469	25	*	UP	26.6107	1.10878	Distal Intergenic	NC_022296.1	5123252	5509351	386100	-	gene3464	gene3464	343906
NC_022296.1	5380809	5380813	5	*	DOWN	3.78335	0.945838	Distal Intergenic	NC_022296.1	5123252	5509351	386100	-	gene3464	gene3464	128542
NC_022296.1	5720046	5720052	7	*	DOWN	3.84375	0.640625	Promoter (1-2kb)	NC_022296.1	5718597	5745474	26878	+	gene3469	gene3469	1455
NC_022296.1	6633510	6637995	4486	*	UP	12.139	0.00270658	Distal Intergenic	NC_022296.1	6563600	6567840	4241	+	gene3473	gene3473	74395
NC_022296.1	8482030	8482079	50	*	DOWN	350.609	7.15528	Distal Intergenic	NC_022296.1	8433462	8569631	136170	+	gene3495	gene3495	48617
NC_022296.1	10663590	10663613	24	*	UP	3.92582	0.170688	Distal Intergenic	NC_022296.1	10659452	10673235	13784	-	gene3510	gene3510	9645
NC_022296.1	12153841	12153855	15	*	DOWN	151.807	10.8434	Promoter (1-2kb)	NC_022296.1	12146997	12152312	5316	-	gene3519	gene3519	-1543
NC_022296.1	13222450	13222485	36	*	UP	40.2556	1.15016	Distal Intergenic	NC_022296.1	13168689	13351305	182617	-	gene3525	gene3525	128855
NC_022296.1	13933401	13933922	522	*	DOWN	11.381	0.0218445	Distal Intergenic	NC_022296.1	14020873	14041012	20140	-	gene3531	gene3531	107611
NC_022296.1	19283551	19283567	17	*	DOWN	13.8628	0.866426	Distal Intergenic	NC_022296.1	18641669	18643223	1555	+	gene3548	gene3548	641898
NC_022296.1	21064848	21064853	6	*	DOWN	3.81311	0.762622	Distal Intergenic	NC_022296.1	20277525	21147011	869487	-	gene3550	gene3550	82163
NC_022296.1	22162385	22165986	3602	*	DOWN	28.2491	0.0078448	Distal Intergenic	NC_022296.1	22170766	22172371	1606	-	gene3555	gene3555	9986
NC_022296.1	24570736	24570770	35	*	DOWN	11.9988	0.352906	Distal Intergenic	NC_022296.1	24406892	24408008	1117	-	gene3573	gene3573	-162762
NC_022296.1	28121183	28121733	551	*	DOWN	5.76512	0.010482	Distal Intergenic	NC_022296.1	28143009	28496067	353059	+	gene3588	gene3588	-21826
NC_022296.1	32096230	32098401	2172	*	UP	270.091	0.124409	Distal Intergenic	NC_022296.1	31942519	31942901	383	+	gene3619	gene3619	155882
NC_022296.1	32233397	32233475	79	*	DOWN	23.0851	0.295963	Distal Intergenic	NC_022296.1	31942519	31942901	383	+	gene3619	gene3619	290956
NC_022296.1	33310212	33310219	8	*	DOWN	7.35738	1.05105	Distal Intergenic	NC_022296.1	33262812	33262883	72	-	gene3621	gene3621	-47336
NC_022296.1	33573781	33573838	58	*	DOWN	135.207	2.37205	Distal Intergenic	NC_022296.1	33262812	33262883	72	-	gene3621	gene3621	-310955
NC_022296.1	35217057	35217081	25	*	UP	12.854	0.535583	Distal Intergenic	NC_022296.1	35030057	35404542	374486	+	gene3625	gene3625	187024
NC_022296.1	37559830	37559905	76	*	UP	23.9111	0.318814	Promoter (<=1kb)	NC_022296.1	37560421	37767084	206664	+	gene3630	gene3630	-591
NC_022296.1	38803199	38803696	498	*	DOWN	126.715	0.25496	Distal Intergenic	NC_022296.1	38587325	38692168	104844	-	gene3636	gene3636	-111528
NC_022296.1	40831875	40831948	74	*	DOWN	191.392	2.62181	Distal Intergenic	NC_022296.1	40899624	40907504	7881	-	gene3638	gene3638	75629
NC_022296.1	42505265	42505332	68	*	DOWN	13.4902	0.201346	Distal Intergenic	NC_022296.1	42185621	42221952	36332	-	gene3655	gene3655	-283380
NC_022296.1	43671337	43671474	138	*	DOWN	68.6741	0.501271	Distal Intergenic	NC_022296.1	43784331	43880733	96403	+	gene3661	gene3661	-112994
NC_022296.1	43678976	43679007	32	*	UP	104.92	3.38453	Distal Intergenic	NC_022296.1	43784331	43880733	96403	+	gene3661	gene3661	-105355
NC_022296.1	44133211	44133248	38	*	UP	7.88477	0.213102	Distal Intergenic	NC_022296.1	44051867	44057894	6028	-	gene3664	gene3664	-75354
NC_022296.1	48334195	48334225	31	*	DOWN	36.2521	1.2084	Distal Intergenic	NC_022296.1	48267133	48448585	181453	-	gene3700	gene3700	114390
NC_022296.1	49674436	49674500	65	*	DOWN	22.3541	0.349282	Distal Intergenic	NC_022296.1	49664106	49726366	62261	-	gene3710	gene3710	51930
NC_022296.1	56341866	56341921	56	*	DOWN	30.0791	0.546893	Distal Intergenic	NC_022296.1	56032769	56032840	72	+	gene3735	gene3735	309152
NC_022296.1	57005437	57005472	36	*	DOWN	12.0823	0.34521	Distal Intergenic	NC_022296.1	57096791	57097694	904	-	gene3736	gene3736	92257
NC_022296.1	57576030	57576048	19	*	UP	11.7298	0.651654	Distal Intergenic	NC_022296.1	57434700	58014472	579773	+	gene3740	gene3740	141348
NC_022296.1	58624150	58625354	1205	*	DOWN	17.5717	0.0145944	Distal Intergenic	NC_022296.1	58510009	58633527	123519	-	gene3745	gene3745	9377
NC_022296.1	58697165	58701141	3977	*	DOWN	28.2702	0.00711022	Distal Intergenic	NC_022296.1	58510009	58633527	123519	-	gene3745	gene3745	-67614
NC_022296.1	60370762	60370831	70	*	DOWN	1.11941	0.0162233	Distal Intergenic	NC_022296.1	60199277	60455064	255788	-	gene3753	gene3753	84302
NC_022296.1	60415948	60416006	59	*	DOWN	8.75193	0.150895	Distal Intergenic	NC_022296.1	60199277	60455064	255788	-	gene3753	gene3753	39116
NC_022296.1	60607519	60607531	13	*	DOWN	129.78	10.815	Distal Intergenic	NC_022296.1	60199277	60455064	255788	-	gene3753	gene3753	-152467
NC_022296.1	63170146	63170179	34	*	UP	1.22897	0.0372414	Distal Intergenic	NC_022296.1	63154542	63182019	27478	+	gene3775	gene3775	15637
NC_022296.1	65171620	65171637	18	*	UP	4.3038	0.253165	Distal Intergenic	NC_022296.1	64817944	65256549	438606	-	gene3791	gene3791	84929
NC_022296.1	66332485	66332529	45	*	DOWN	4.00959	0.0911271	Distal Intergenic	NC_022296.1	66323772	66326036	2265	-	gene3798	gene3798	-6493
NC_022296.1	66353333	66353407	75	*	DOWN	104.598	1.41348	Distal Intergenic	NC_022296.1	66368164	66369517	1354	+	gene3799	gene3799	-14831
NC_022296.1	66442696	66442745	50	*	UP	16.0994	0.328559	Distal Intergenic	NC_022296.1	66437405	66438940	1536	+	gene3804	gene3804	5340
NC_022296.1	66478490	66478497	8	*	DOWN	51.0759	7.29656	Distal Intergenic	NC_022296.1	66470460	66473167	2708	+	gene3806	gene3806	8037
NC_022296.1	66641744	66641762	19	*	UP	4.42217	0.245676	Distal Intergenic	NC_022296.1	66670221	66833465	163245	+	gene3807	gene3807	-28477
NC_022296.1	66801313	66801334	22	*	UP	4.57492	0.217854	Distal Intergenic	NC_022296.1	66670221	66833465	163245	+	gene3807	gene3807	131113
NC_022296.1	66935910	66939678	3769	*	DOWN	39.7538	0.0105504	Distal Intergenic	NC_022296.1	67116967	67182800	65834	-	gene3808	gene3808	246890
NC_022296.1	68549163	68549181	19	*	DOWN	15.3126	0.850701	Distal Intergenic	NC_022296.1	68606954	68669534	62581	+	gene3818	gene3818	-57791
NC_022296.1	68614354	68614377	24	*	DOWN	4.19395	0.182346	Distal Intergenic	NC_022296.1	68606954	68669534	62581	+	gene3818	gene3818	7423
NC_022296.1	69275259	69275289	31	*	UP	23.0567	0.768555	Distal Intergenic	NC_022296.1	69116652	69123115	6464	-	gene3820	gene3820	-152174
NC_022296.1	71264857	71264864	8	*	UP	3.99086	0.570123	Distal Intergenic	NC_022296.1	71561058	71561129	72	-	gene3828	gene3828	296272
NC_022296.1	72171938	72171941	4	*	UP	14.4022	4.80074	Distal Intergenic	NC_022296.1	72077297	72101079	23783	+	gene3833	gene3833	94644
NC_022296.1	72291557	72291581	25	*	DOWN	26.5985	1.10827	Distal Intergenic	NC_022296.1	72332352	72512769	180418	+	gene3834	gene3834	-40795
NC_022296.1	72360412	72360427	16	*	UP	1.03829	0.0692191	Distal Intergenic	NC_022296.1	72332352	72512769	180418	+	gene3834	gene3834	28075
NC_022296.1	72524982	72525095	114	*	UP	203.043	1.79684	Distal Intergenic	NC_022296.1	72332352	72512769	180418	+	gene3834	gene3834	192743
NC_022296.1	73825002	73825079	78	*	DOWN	17.1517	0.22275	Distal Intergenic	NC_022296.1	73707598	73808627	101030	-	gene3839	gene3839	-16452
NC_022296.1	74443388	74443394	7	*	DOWN	2.63963	0.439939	Distal Intergenic	NC_022296.1	74451286	74519882	68597	+	gene3855	gene3855	-7898
NC_022296.1	74640067	74640072	6	*	UP	0.758169	0.151634	Distal Intergenic	NC_022296.1	74653926	74661652	7727	-	gene3857	gene3857	21585
NC_022296.1	75947743	75947750	8	*	DOWN	1.04309	0.149013	Distal Intergenic	NC_022296.1	75851255	75852145	891	+	gene3870	gene3870	96495
NC_022296.1	76188255	76188264	10	*	DOWN	3.88676	0.431862	Distal Intergenic	NC_022296.1	76121631	76121703	73	-	gene3871	gene3871	-66561
NC_022296.1	76605467	76605501	35	*	DOWN	8.13729	0.239332	Distal Intergenic	NC_022296.1	76846665	76858534	11870	+	gene3874	gene3874	-241198
NC_022296.1	77553727	77553738	12	*	DOWN	37.0053	3.36412	Distal Intergenic	NC_022296.1	77538675	77570682	32008	-	gene3875	gene3875	16955
NC_022296.1	81597402	81597466	65	*	UP	603.711	9.43298	Distal Intergenic	NC_022296.1	82205380	82762907	557528	+	gene3902	gene3902	-607978
NC_022296.1	85732883	85732912	30	*	DOWN	27.0761	0.933659	Distal Intergenic	NC_022296.1	85744072	85761353	17282	+	gene3926	gene3926	-11189
NC_022296.1	87753668	87753673	6	*	UP	28.3972	5.67943	Distal Intergenic	NC_022296.1	87552549	87553389	841	+	gene3933	gene3933	201124
NC_022296.1	88689429	88689474	46	*	UP	6.47719	0.143938	Distal Intergenic	NC_022296.1	88735676	88735747	72	-	gene3936	gene3936	46318
NC_022296.1	88789606	88789656	51	*	UP	21.4128	0.428257	Distal Intergenic	NC_022296.1	88735676	88735747	72	-	gene3936	gene3936	-53909
NC_022296.1	89291365	89291368	4	*	UP	7.36205	2.45402	Distal Intergenic	NC_022296.1	89344250	89350846	6597	-	gene3938	gene3938	59481
NC_022296.1	89645777	89645837	61	*	UP	9.55253	0.159209	Distal Intergenic	NC_022296.1	89764846	89768864	4019	-	gene3943	gene3943	123087
NC_022296.1	89768048	89768062	15	*	DOWN	11.0386	0.78847	Promoter (<=1kb)	NC_022296.1	89764846	89768864	4019	-	gene3943	gene3943	816
NC_022296.1	89857093	89857101	9	*	DOWN	0.921195	0.115149	Distal Intergenic	NC_022296.1	89764846	89768864	4019	-	gene3943	gene3943	-88237
NC_022296.1	90391817	90391870	54	*	UP	334.409	6.3096	Distal Intergenic	NC_022296.1	90366923	90402690	35768	-	gene3958	gene3958	10873
NC_022296.1	90402467	90402472	6	*	DOWN	6.34111	1.26822	Promoter (<=1kb)	NC_022296.1	90366923	90402690	35768	-	gene3958	gene3958	223
NC_022296.1	92136302	92136368	67	*	UP	28.9691	0.438926	Distal Intergenic	NC_022296.1	92121623	92143420	21798	-	gene3983	gene3983	7118
NC_022296.1	92768865	92768909	45	*	UP	21.3632	0.485528	Distal Intergenic	NC_022296.1	92722689	92840969	118281	-	gene3988	gene3988	72104
NC_022296.1	92912560	92912590	31	*	DOWN	6.06395	0.202132	Distal Intergenic	NC_022296.1	92972609	92981637	9029	-	gene3989	gene3989	69077
NC_022296.1	93894490	93894556	67	*	DOWN	14.0793	0.213322	Distal Intergenic	NC_022296.1	93849616	94132528	282913	-	gene3992	gene3992	238038
NC_022296.1	94973964	94974009	46	*	UP	3.46238	0.0769417	Distal Intergenic	NC_022296.1	94967366	94967777	412	+	gene3995	gene3995	6643
NC_022296.1	94973964	94973972	9	*	DOWN	23.1265	2.89082	Distal Intergenic	NC_022296.1	94967366	94967777	412	+	gene3995	gene3995	6606
NC_022296.1	95087609	95087686	78	*	UP	85.4344	1.10954	Distal Intergenic	NC_022296.1	95161407	95264697	103291	+	gene3996	gene3996	-73798
NC_022296.1	96203276	96203362	87	*	UP	901.144	10.4784	Promoter (2-3kb)	NC_022296.1	96180222	96206160	25939	-	gene4008	gene4008	2884
NC_022296.1	97723195	97723251	57	*	UP	9.55423	0.170611	Distal Intergenic	NC_022296.1	97867701	97869864	2164	+	gene4023	gene4023	-144506
NC_022296.1	98203510	98203534	25	*	DOWN	29.8996	1.24581	Distal Intergenic	NC_022296.1	98007333	98115127	107795	-	gene4024	gene4024	-88407
NC_022296.1	99698129	99698216	88	*	DOWN	26.0553	0.299486	Distal Intergenic	NC_022296.1	99592459	99677156	84698	-	gene4032	gene4032	-21060
NC_022296.1	99711603	99712323	721	*	DOWN	49.2885	0.0684562	Distal Intergenic	NC_022296.1	99592459	99677156	84698	-	gene4032	gene4032	-35167
NC_022296.1	99794458	99794466	9	*	UP	9.4934	1.18667	Distal Intergenic	NC_022296.1	99759394	99810497	51104	-	gene4034	gene4034	16039
NC_022296.1	99874455	99874477	23	*	UP	11.9375	0.542615	Distal Intergenic	NC_022296.1	99887579	99946478	58900	+	gene4037	gene4037	-13124
NC_022296.1	102646744	102646753	10	*	DOWN	16.3665	1.8185	Promoter (2-3kb)	NC_022296.1	102627497	102643954	16458	-	gene4084	gene4084	-2799
NC_022296.1	102861721	102861730	10	*	UP	11.3647	1.26275	Intron (gene4092/gene4092, intron 1 of 2)	NC_022296.1	102860728	102868067	7340	-	gene4092	gene4092	6346
NC_022296.1	103476720	103476797	78	*	DOWN	6.25071	0.081178	Distal Intergenic	NC_022296.1	103455904	103488865	32962	-	gene4112	gene4112	12145
NC_022296.1	103577459	103577510	52	*	DOWN	1.32761	0.0260315	Distal Intergenic	NC_022296.1	103573580	103574533	954	+	gene4116	gene4116	3930
NC_022296.1	104054563	104054628	66	*	DOWN	1.19322	0.0183572	Distal Intergenic	NC_022296.1	104037543	104049445	11903	-	gene4139	gene4139	-5183
NC_022296.1	106470252	106470273	22	*	DOWN	4.45939	0.212352	Distal Intergenic	NC_022296.1	106393449	108079184	1685736	+	gene4144	gene4144	76824
NC_022296.1	107776388	107776398	11	*	DOWN	14.6838	1.46838	Distal Intergenic	NC_022296.1	108258558	108270111	11554	-	gene4145	gene4145	493723
NC_022296.1	108555243	108555250	8	*	DOWN	39.4065	5.62949	Promoter (2-3kb)	NC_022296.1	108544535	108557923	13389	-	gene4148	gene4148	2680
NC_022296.1	108894908	108895018	111	*	UP	9.46105	0.0860095	Distal Intergenic	NC_022296.1	108891012	108891082	71	-	gene4172	gene4172	-3936
NC_022296.1	108916447	108916466	20	*	DOWN	109.564	5.7665	Distal Intergenic	NC_022296.1	108919989	108934113	14125	+	gene4176	gene4176	-3542
NC_022296.1	108923391	108923423	33	*	DOWN	5.18185	0.161933	Distal Intergenic	NC_022296.1	108919989	108934113	14125	+	gene4176	gene4176	3434
NC_022296.1	109073276	109078853	5578	*	UP	378.672	0.0678989	Promoter (<=1kb)	NC_022296.1	109074818	109080114	5297	+	gene4181	gene4181	0
NC_022296.1	109180543	109182964	2422	*	UP	61.6118	0.0254489	Distal Intergenic	NC_022296.1	109178304	109181033	2730	+	gene4188	gene4188	4660
NC_022296.1	109588919	109588965	47	*	DOWN	175.799	3.82172	Distal Intergenic	NC_022296.1	109596004	109605578	9575	-	gene4199	gene4199	16659
NC_022296.1	109695922	109695925	4	*	DOWN	2.57583	0.858608	Promoter (1-2kb)	NC_022296.1	109697029	109725384	28356	+	gene4206	gene4206	-1107
NC_022296.1	109727833	109728708	876	*	UP	4.04922	0.00462768	Promoter (2-3kb)	NC_022296.1	109730141	109730713	573	-	gene4207	gene4207	2880
NC_022296.1	109876336	109876340	5	*	UP	0.166988	0.041747	Distal Intergenic	NC_022296.1	109911148	109942042	30895	+	gene4214	gene4214	-34812
NC_022296.1	109929099	109929153	55	*	UP	2.26307	0.0419088	Distal Intergenic	NC_022296.1	109911148	109942042	30895	+	gene4214	gene4214	18005
NC_022296.1	110299110	110299128	19	*	UP	61.3832	3.41018	Distal Intergenic	NC_022296.1	110408992	110409063	72	-	gene4219	gene4219	109953
NC_022296.1	110404079	110414526	10448	*	UP	148.823	0.0142455	Promoter (<=1kb)	NC_022296.1	110102864	110412507	309644	-	gene4218	gene4218	0
NC_022296.1	110790317	110790402	86	*	DOWN	22.6503	0.266474	Distal Intergenic	NC_022296.1	110598995	110779312	180318	-	gene4222	gene4222	-11090
NC_022296.1	110804205	110804267	63	*	UP	485.809	7.83563	Distal Intergenic	NC_022296.1	110598995	110779312	180318	-	gene4222	gene4222	-24955
NC_022296.1	110983760	110983789	30	*	UP	5.07665	0.175057	Distal Intergenic	NC_022296.1	111008225	111009009	785	-	gene4225	gene4225	25249
NC_022296.1	111285521	111285544	24	*	UP	4.68707	0.203786	Promoter (1-2kb)	NC_022296.1	111283691	111287330	3640	-	gene4229	gene4229	1809
NC_022296.1	111548262	111553301	5040	*	DOWN	229.734	0.0455912	Distal Intergenic	NC_022296.1	111292155	111292226	72	-	gene4230	gene4230	-261075
NC_022296.1	111820757	111820855	99	*	DOWN	4.18484	0.0427024	Distal Intergenic	NC_022296.1	111292155	111292226	72	-	gene4230	gene4230	-528629
NC_022296.1	111832381	111832389	9	*	DOWN	5.76072	0.72009	Distal Intergenic	NC_022296.1	112368896	112901978	533083	+	gene4231	gene4231	-536515
NC_022296.1	112727072	112727086	15	*	UP	29.5556	2.11111	Distal Intergenic	NC_022296.1	112805872	112806168	297	+	gene4232	gene4232	-78800
NC_022296.1	112831398	112831493	96	*	DOWN	7.15627	0.0753292	Distal Intergenic	NC_022296.1	112805872	112806168	297	+	gene4232	gene4232	25621
NC_022296.1	112953935	112955779	1845	*	DOWN	17.3922	0.00943176	Distal Intergenic	NC_022296.1	112918044	112968393	50350	-	gene4233	gene4233	14458
NC_022296.1	113120478	113120514	37	*	DOWN	6.35654	0.17657	Distal Intergenic	NC_022296.1	113129535	113142052	12518	+	gene4235	gene4235	-9057
NC_022296.1	113230587	113230615	29	*	UP	7.59674	0.271312	Distal Intergenic	NC_022296.1	113197140	113224931	27792	+	gene4236	gene4236	33475
NC_022296.1	113236000	113236892	893	*	DOWN	14.2679	0.0159954	Distal Intergenic	NC_022296.1	113262670	113268763	6094	-	gene4237	gene4237	32763
NC_022296.1	113257361	113257381	21	*	DOWN	4.40647	0.220324	Distal Intergenic	NC_022296.1	113262670	113268763	6094	-	gene4237	gene4237	11402
NC_022296.1	113303148	113304400	1253	*	UP	8.32869	0.0066523	Distal Intergenic	NC_022296.1	113262670	113268763	6094	-	gene4237	gene4237	-35637
NC_022296.1	113536623	113536691	69	*	DOWN	5.89687	0.0867187	Distal Intergenic	NC_022296.1	113498389	113503922	5534	-	gene4239	gene4239	-32769
NC_022296.1	113757852	113757954	103	*	UP	11.3405	0.111182	Distal Intergenic	NC_022296.1	113498389	113503922	5534	-	gene4239	gene4239	-254032
NC_022296.1	113979312	113979324	13	*	UP	26.0297	2.16914	Distal Intergenic	NC_022296.1	114136778	114170138	33361	+	gene4240	gene4240	-157466
NC_022296.1	114138741	114142119	3379	*	UP	15.9835	0.00473165	Distal Intergenic	NC_022296.1	114136778	114170138	33361	+	gene4240	gene4240	5341
NC_022296.1	114160461	114160502	42	*	UP	63.0111	1.53685	Distal Intergenic	NC_022296.1	114136778	114170138	33361	+	gene4240	gene4240	23724
NC_022296.1	114335282	114335299	18	*	UP	29.7764	1.75156	Distal Intergenic	NC_022296.1	114366383	114377125	10743	+	gene4243	gene4243	-31101
NC_022296.1	114405070	114405097	28	*	DOWN	19.5264	0.723198	Distal Intergenic	NC_022296.1	114366383	114377125	10743	+	gene4243	gene4243	38714
NC_022296.1	114470897	114470904	8	*	UP	4.66994	0.667134	Distal Intergenic	NC_022296.1	114475683	114591615	115933	+	gene4244	gene4244	-4786
NC_022296.1	114633913	114633958	46	*	DOWN	0.472179	0.0104929	Distal Intergenic	NC_022296.1	114662064	114677250	15187	+	gene4245	gene4245	-28151
NC_022296.1	114733879	114733919	41	*	UP	19.0332	0.47583	Distal Intergenic	NC_022296.1	114662064	114677250	15187	+	gene4245	gene4245	71855
NC_022296.1	114781118	114781125	8	*	UP	10.6951	1.52788	Distal Intergenic	NC_022296.1	114662064	114677250	15187	+	gene4245	gene4245	119061
NC_022296.1	114895041	114895044	4	*	UP	1.06162	0.353872	Distal Intergenic	NC_022296.1	114920583	114987173	66591	+	gene4247	gene4247	-25542
NC_022296.1	114945760	114945858	99	*	DOWN	9.83273	0.100334	Distal Intergenic	NC_022296.1	114920583	114987173	66591	+	gene4247	gene4247	25275
NC_022296.1	114960738	114960764	27	*	DOWN	3.44544	0.132517	Distal Intergenic	NC_022296.1	114920583	114987173	66591	+	gene4247	gene4247	40181
NC_022296.1	114974508	114978905	4398	*	DOWN	4.46029	0.00101439	Distal Intergenic	NC_022296.1	114920583	114987173	66591	+	gene4247	gene4247	58322
NC_022296.1	115021206	115021209	4	*	DOWN	4.82596	1.60865	Distal Intergenic	NC_022296.1	114920583	114987173	66591	+	gene4247	gene4247	100626
NC_022296.1	115038783	115038867	85	*	UP	4.65069	0.0553653	Distal Intergenic	NC_022296.1	114920583	114987173	66591	+	gene4247	gene4247	118284
NC_022296.1	115139360	115139422	63	*	DOWN	15.3649	0.247821	Distal Intergenic	NC_022296.1	114920583	114987173	66591	+	gene4247	gene4247	218839
NC_022296.1	115453727	115454080	354	*	DOWN	6.29338	0.0178283	Distal Intergenic	NC_022296.1	115432361	115503438	71078	-	gene4248	gene4248	49711
NC_022296.1	115765628	115765661	34	*	UP	709.29	21.4936	Distal Intergenic	NC_022296.1	115741530	115820944	79415	-	gene4250	gene4250	55316
NC_022297.1	47896	47960	65	*	UP	171.393	2.67801	Distal Intergenic	NC_022297.1	599067	664593	65527	-	gene4252	gene4252	616697
NC_022297.1	55044	55262	219	*	UP	32.6313	0.149685	Distal Intergenic	NC_022297.1	599067	664593	65527	-	gene4252	gene4252	609549
NC_022297.1	125571	125634	64	*	UP	12.7731	0.202748	Distal Intergenic	NC_022297.1	599067	664593	65527	-	gene4252	gene4252	539022
NC_022297.1	910855	910883	29	*	UP	1.64494	0.0587479	Distal Intergenic	NC_022297.1	887057	1019809	132753	+	gene4253	gene4253	23826
NC_022297.1	4828919	4828930	12	*	DOWN	35.2271	3.20247	Distal Intergenic	NC_022297.1	4783656	4792059	8404	-	gene4275	gene4275	-36871
NC_022297.1	5639346	5640167	822	*	UP	5.55677	0.0067683	Intron (gene4283/gene4283, intron 9 of 11)	NC_022297.1	5410856	5554154	143299	-	gene4282	gene4282	-86013
NC_022297.1	5865815	5867381	1567	*	DOWN	12.4034	0.00792041	Promoter (<=1kb)	NC_022297.1	5846176	5865816	19641	-	gene4286	gene4286	0
NC_022297.1	6501050	6501077	28	*	DOWN	16.8455	0.623908	Distal Intergenic	NC_022297.1	6578290	6585285	6996	-	gene4291	gene4291	84235
NC_022297.1	7139714	7139760	47	*	UP	19.941	0.433499	Distal Intergenic	NC_022297.1	6863220	7251135	387916	+	gene4292	gene4292	276540
NC_022297.1	8355457	8355545	89	*	UP	23.5115	0.267177	Distal Intergenic	NC_022297.1	8232733	8639915	407183	+	gene4293	gene4293	122812
NC_022297.1	8581899	8582588	690	*	DOWN	8.57369	0.0124437	Distal Intergenic	NC_022297.1	8724510	8846373	121864	-	gene4294	gene4294	264474
NC_022297.1	11050441	11050466	26	*	UP	45.7683	1.83073	Distal Intergenic	NC_022297.1	11314515	11320771	6257	-	gene4307	gene4307	270330
NC_022297.1	12739705	12739741	37	*	UP	13.1009	0.363914	Distal Intergenic	NC_022297.1	13124495	13129182	4688	-	gene4312	gene4312	389477
NC_022297.1	18342931	18342950	20	*	UP	29.9953	1.5787	Distal Intergenic	NC_022297.1	18248178	18249825	1648	-	gene4328	gene4328	-93125
NC_022297.1	20399830	20399908	79	*	DOWN	26.5436	0.340302	Distal Intergenic	NC_022297.1	20367547	20404241	36695	-	gene4340	gene4340	4411
NC_022297.1	21867720	21867757	38	*	UP	14.6029	0.394674	Distal Intergenic	NC_022297.1	21871605	21872174	570	+	gene4345	gene4345	-3885
NC_022297.1	23182552	23182557	6	*	DOWN	4.42941	0.885883	Distal Intergenic	NC_022297.1	23203932	23365698	161767	+	gene4356	gene4356	-21380
NC_022297.1	24649032	24649113	82	*	DOWN	14.5869	0.180085	Distal Intergenic	NC_022297.1	24644893	24645800	908	-	gene4371	gene4371	-3313
NC_022297.1	25043775	25043881	107	*	UP	4.08911	0.0385766	Distal Intergenic	NC_022297.1	25036954	25044277	7324	+	gene4381	gene4381	6927
NC_022297.1	25163032	25163042	11	*	DOWN	116.845	11.6845	Distal Intergenic	NC_022297.1	25122247	25129509	7263	+	gene4384	gene4384	40795
NC_022297.1	25292278	25292300	23	*	UP	0.524476	0.0238398	Promoter (2-3kb)	NC_022297.1	25285660	25289476	3817	-	gene4388	gene4388	-2824
NC_022297.1	25970740	25972642	1903	*	DOWN	8.07045	0.00424314	Distal Intergenic	NC_022297.1	25963434	25977216	13783	+	gene4412	gene4412	9208
NC_022297.1	26162884	26162888	5	*	DOWN	26.2816	6.57041	Distal Intergenic	NC_022297.1	26162405	26175883	13479	-	gene4424	gene4424	12999
NC_022297.1	27251503	27251511	9	*	UP	118.721	14.8402	Promoter (<=1kb)	NC_022297.1	27251689	27252313	625	-	gene4459	gene4459	810
NC_022297.1	28281501	28281543	43	*	UP	5.12232	0.12196	Promoter (1-2kb)	NC_022297.1	28282062	28282539	478	-	gene4486	gene4486	1038
NC_022297.1	29435981	29435986	6	*	UP	2.59842	0.519683	Distal Intergenic	NC_022297.1	29432161	29439612	7452	-	gene4512	gene4512	3631
NC_022297.1	29471825	29471863	39	*	DOWN	45.8246	1.20591	Promoter (<=1kb)	NC_022297.1	29466754	29472172	5419	-	gene4514	gene4514	347
NC_022297.1	29722352	29722367	16	*	UP	3.22683	0.215122	Distal Intergenic	NC_022297.1	29731199	29745003	13805	+	gene4524	gene4524	-8847
NC_022297.1	30679959	30680031	73	*	DOWN	8.34738	0.115936	Distal Intergenic	NC_022297.1	30674756	30675518	763	+	gene4560	gene4560	5275
NC_022297.1	31080271	31080299	29	*	DOWN	4.0521	0.144718	Distal Intergenic	NC_022297.1	31085017	31123095	38079	+	gene4574	gene4574	-4746
NC_022297.1	31114897	31114911	15	*	UP	96.4921	6.89229	Distal Intergenic	NC_022297.1	31128103	31133514	5412	-	gene4575	gene4575	18617
NC_022297.1	31291502	31291547	46	*	DOWN	18.3442	0.40765	Promoter (2-3kb)	NC_022297.1	31289257	31309020	19764	+	gene4577	gene4577	2290
NC_022297.1	32181691	32181744	54	*	DOWN	177.101	3.34152	Promoter (1-2kb)	NC_022297.1	32180468	32259605	79138	+	gene4585	gene4585	1276
NC_022297.1	35182574	35182719	146	*	UP	3.08847	0.0212998	Distal Intergenic	NC_022297.1	34763083	35338112	575030	-	gene4599	gene4599	155538
NC_022297.1	36768698	36768749	52	*	UP	5.53269	0.108484	Distal Intergenic	NC_022297.1	36780013	36780550	538	+	gene4604	gene4604	-11315
NC_022297.1	36854703	36854734	32	*	UP	8.72553	0.281469	Distal Intergenic	NC_022297.1	36788436	36898101	109666	+	gene4605	gene4605	66298
NC_022297.1	39082192	39082436	245	*	DOWN	9.04326	0.0370626	Promoter (2-3kb)	NC_022297.1	39050847	39079500	28654	-	gene4617	gene4617	-2936
NC_022297.1	39730509	39730533	25	*	DOWN	1.2053	0.050221	Distal Intergenic	NC_022297.1	39629313	40048061	418749	+	gene4619	gene4619	101220
NC_022297.1	46306339	46306360	22	*	UP	125.574	5.97972	Distal Intergenic	NC_022297.1	46285542	46286297	756	-	gene4671	gene4671	-20063
NC_022297.1	50117929	50117972	44	*	UP	30.8459	0.717346	Distal Intergenic	NC_022297.1	49986254	49988891	2638	+	gene4698	gene4698	131718
NC_022297.1	54108736	54108750	15	*	UP	89.494	6.39243	Promoter (<=1kb)	NC_022297.1	54108861	54125211	16351	+	gene4707	gene4707	-125
NC_022297.1	54132424	54133388	965	*	UP	2.83826	0.00294426	Promoter (2-3kb)	NC_022297.1	54126217	54134444	8228	-	gene4708	gene4708	2020
NC_022297.1	60538293	60538310	18	*	DOWN	6.85678	0.40334	Distal Intergenic	NC_022297.1	60555324	60555395	72	+	gene4928	gene4928	-17031
NC_022297.1	60822289	60822320	32	*	UP	6.3148	0.203703	Distal Intergenic	NC_022297.1	60782034	60782921	888	+	gene4936	gene4936	40286
NC_022297.1	61137549	61137674	126	*	DOWN	10.4689	0.0837516	Distal Intergenic	NC_022297.1	61044164	61045203	1040	-	gene4937	gene4937	-92471
NC_022297.1	61741807	61741826	20	*	UP	16.5806	0.872661	Distal Intergenic	NC_022297.1	61762858	61762929	72	+	gene4940	gene4940	-21051
NC_022297.1	62219776	62219779	4	*	UP	31.9834	10.6611	Distal Intergenic	NC_022297.1	62226887	62307589	80703	+	gene4947	gene4947	-7111
NC_022297.1	64585916	64585937	22	*	DOWN	7.12939	0.339495	Distal Intergenic	NC_022297.1	64593070	64594334	1265	+	gene4972	gene4972	-7154
NC_022297.1	65297024	65297053	30	*	UP	356.756	12.3019	Distal Intergenic	NC_022297.1	65329263	65392840	63578	-	gene4976	gene4976	95816
NC_022297.1	66074993	66075022	30	*	UP	4.78173	0.164887	Distal Intergenic	NC_022297.1	65925289	66193382	268094	+	gene4992	gene4992	149733
NC_022297.1	66456933	66456984	52	*	UP	6.03771	0.118387	Distal Intergenic	NC_022297.1	66425317	66484892	59576	-	gene4995	gene4995	27959
NC_022297.1	67593674	67594617	944	*	DOWN	35.4866	0.0376316	Promoter (<=1kb)	NC_022297.1	67593622	67707743	114122	+	gene5002	gene5002	995
NC_022297.1	67753000	67753061	62	*	DOWN	1185.41	19.4329	Promoter (2-3kb)	NC_022297.1	67755042	67926668	171627	+	gene5003	gene5003	-2042
NC_022297.1	68257665	68257680	16	*	UP	10.5421	0.70281	Distal Intergenic	NC_022297.1	68148399	68237652	89254	-	gene5007	gene5007	-20028
NC_022297.1	69221007	69221129	123	*	DOWN	8.35077	0.0684489	Distal Intergenic	NC_022297.1	69303556	69316572	13017	+	gene5019	gene5019	-82549
NC_022297.1	69434496	69434575	80	*	DOWN	2.11363	0.0267548	Promoter (<=1kb)	NC_022297.1	68990041	69434593	444553	-	gene5017	gene5017	97
NC_022297.1	72309727	72311141	1415	*	DOWN	17.7402	0.0125461	Distal Intergenic	NC_022297.1	72264121	72320086	55966	-	gene5042	gene5042	10359
NC_022297.1	72506925	72506930	6	*	DOWN	28.907	5.78139	Distal Intergenic	NC_022297.1	72489105	72489176	72	-	gene5047	gene5047	-17754
NC_022297.1	72716689	72716741	53	*	UP	6.14402	0.118154	Distal Intergenic	NC_022297.1	72723679	72723751	73	-	gene5051	gene5051	7062
NC_022297.1	73431064	73431118	55	*	UP	21.3092	0.394615	Promoter (2-3kb)	NC_022297.1	73418545	73433951	15407	-	gene5066	gene5066	2887
NC_022297.1	76132408	76132433	26	*	DOWN	20.5287	0.821148	Distal Intergenic	NC_022297.1	76146743	76187636	40894	+	gene5091	gene5091	-14335
NC_022297.1	77441039	77441066	28	*	UP	1.52027	0.0563063	Distal Intergenic	NC_022297.1	77477953	77541430	63478	+	gene5096	gene5096	-36914
NC_022297.1	81054931	81057653	2723	*	DOWN	74.9205	0.0275241	Distal Intergenic	NC_022297.1	81082892	81091847	8956	-	gene5125	gene5125	36916
NC_022297.1	83098860	83099960	1101	*	DOWN	3.55263	0.00322966	Distal Intergenic	NC_022297.1	83530871	83981688	450818	+	gene5138	gene5138	-432011
NC_022297.1	85612763	85612775	13	*	UP	6.48962	0.540802	Promoter (<=1kb)	NC_022297.1	85612409	85770323	157915	+	gene5152	gene5152	366
NC_022297.1	86955239	86955333	95	*	UP	25.7154	0.273568	Promoter (<=1kb)	NC_022297.1	86954682	86954753	72	-	gene5166	gene5166	-580
NC_022297.1	87774338	87774358	21	*	DOWN	295.85	14.7925	Intron (gene5167/gene5167, intron 2 of 2)	NC_022297.1	87748949	87788160	39212	-	gene5167	gene5167	13822
NC_022297.1	87961745	87961765	21	*	DOWN	3.56803	0.178402	Distal Intergenic	NC_022297.1	87999848	88000061	214	+	gene5170	gene5170	-38103
NC_022297.1	88349777	88349865	89	*	DOWN	23.6357	0.268587	Distal Intergenic	NC_022297.1	88266995	88267426	432	-	gene5172	gene5172	-82439
NC_022297.1	89118806	89118873	68	*	DOWN	0.217208	0.00324191	Distal Intergenic	NC_022297.1	89109595	89125149	15555	-	gene5180	gene5180	6343
NC_022297.1	90150322	90154410	4089	*	DOWN	17.2909	0.00422968	Distal Intergenic	NC_022297.1	90069422	90069493	72	+	gene5201	gene5201	84988
NC_022297.1	90242603	90242637	35	*	DOWN	196.044	5.76601	Distal Intergenic	NC_022297.1	90069422	90069493	72	+	gene5201	gene5201	173215
NC_022297.1	94397247	94399595	2349	*	UP	64.3857	0.0274215	Distal Intergenic	NC_022297.1	94391165	94391410	246	-	gene5301	gene5301	-8185
NC_022297.1	94669979	94669989	11	*	UP	24.8181	2.48181	Promoter (2-3kb)	NC_022297.1	94663906	94672562	8657	-	gene5316	gene5316	2583
NC_022297.1	95341219	95344215	2997	*	UP	74.9433	0.0250144	Distal Intergenic	NC_022297.1	95340942	95464911	123970	+	gene5350	gene5350	3273
NC_022297.1	95468777	95468782	6	*	UP	3.77913	0.755826	Distal Intergenic	NC_022297.1	95473873	95815851	341979	+	gene5351	gene5351	-5096
NC_022297.1	95546850	95547055	206	*	DOWN	4.02e+22	1.96098e+20	Distal Intergenic	NC_022297.1	95473873	95815851	341979	+	gene5351	gene5351	73182
NC_022297.1	96434101	96434146	46	*	DOWN	7.8077	0.173504	Distal Intergenic	NC_022297.1	96260654	96387318	126665	-	gene5354	gene5354	-46828
NC_022297.1	96789909	96789919	11	*	UP	4.40666	0.440666	Promoter (<=1kb)	NC_022297.1	96789744	96802658	12915	+	gene5363	gene5363	175
NC_022297.1	97160966	97161229	264	*	UP	19.2344	0.0731345	Distal Intergenic	NC_022297.1	97238822	97273772	34951	+	gene5367	gene5367	-77856
NC_022297.1	97160897	97160967	71	*	DOWN	31.174	0.445343	Distal Intergenic	NC_022297.1	97238822	97273772	34951	+	gene5367	gene5367	-77925
NC_022297.1	97161186	97161229	44	*	DOWN	4.52442	0.105219	Distal Intergenic	NC_022297.1	97238822	97273772	34951	+	gene5367	gene5367	-77636
NC_022297.1	97257997	97258093	97	*	DOWN	402.257	4.19018	Distal Intergenic	NC_022297.1	97276225	97299608	23384	+	gene5368	gene5368	-18228
NC_022297.1	97417775	97417826	52	*	UP	64.7164	1.26895	Distal Intergenic	NC_022297.1	97447507	97516874	69368	-	gene5370	gene5370	99099
NC_022297.1	97720924	97720993	70	*	DOWN	8.13745	0.117934	Distal Intergenic	NC_022297.1	97617978	97681610	63633	+	gene5371	gene5371	103015
NC_022297.1	97829104	97829141	38	*	UP	10.1186	0.273476	Distal Intergenic	NC_022297.1	97688150	97878771	190622	-	gene5372	gene5372	49667
NC_022297.1	97876901	97877002	102	*	UP	19.2117	0.190215	Promoter (1-2kb)	NC_022297.1	97688150	97878771	190622	-	gene5372	gene5372	1870
NC_022297.1	98151023	98151052	30	*	DOWN	22.2767	0.768163	Distal Intergenic	NC_022297.1	98143127	98158070	14944	-	gene5383	gene5383	7047
NC_022297.1	98327080	98327217	138	*	UP	111.678	0.815171	Distal Intergenic	NC_022297.1	98310584	98348928	38345	-	gene5386	gene5386	21848
NC_022297.1	98468105	98468118	14	*	UP	12.6338	0.971829	Distal Intergenic	NC_022297.1	98439113	98465222	26110	+	gene5388	gene5388	29005
NC_022297.1	98488304	98488367	64	*	UP	31.3107	0.496995	Distal Intergenic	NC_022297.1	98439113	98465222	26110	+	gene5388	gene5388	49254
NC_022297.1	98652649	98652658	10	*	DOWN	0.602515	0.0669461	Promoter (<=1kb)	NC_022297.1	98581817	98653211	71395	-	gene5390	gene5390	562
NC_022297.1	99547297	99548634	1338	*	DOWN	5.56559	0.00416274	Promoter (1-2kb)	NC_022297.1	99547192	99944711	397520	+	gene5399	gene5399	1442
NC_022297.1	99656986	99657050	65	*	UP	30.4807	0.47626	Distal Intergenic	NC_022297.1	99547192	99944711	397520	+	gene5399	gene5399	109858
NC_022297.1	99964303	99964346	44	*	UP	8.58894	0.199743	Distal Intergenic	NC_022297.1	99974733	99977826	3094	-	gene5401	gene5401	13523
NC_022297.1	100024382	100024500	119	*	UP	13.7221	0.116289	Promoter (<=1kb)	NC_022297.1	100002518	100025147	22630	-	gene5403	gene5403	765
NC_022297.1	100153063	100153072	10	*	UP	2.99757	0.333064	Distal Intergenic	NC_022297.1	100157116	100198254	41139	+	gene5404	gene5404	-4053
NC_022297.1	100179413	100179471	59	*	UP	10.8378	0.186858	Distal Intergenic	NC_022297.1	100157116	100198254	41139	+	gene5404	gene5404	22355
NC_022297.1	100266792	100266835	44	*	DOWN	28.0013	0.651193	Distal Intergenic	NC_022297.1	100275943	100279660	3718	+	gene5408	gene5408	-9151
NC_022297.1	100307716	100308085	370	*	DOWN	17.2502	0.0467485	Distal Intergenic	NC_022297.1	100280167	100285665	5499	-	gene5409	gene5409	-22420
NC_022297.1	100933011	100933124	114	*	DOWN	15.7835	0.139677	Distal Intergenic	NC_022297.1	100909414	100921597	12184	-	gene5430	gene5430	-11527
NC_022297.1	100964497	100964515	19	*	UP	214.843	11.9357	Distal Intergenic	NC_022297.1	100986989	101003430	16442	+	gene5431	gene5431	-22492
NC_022297.1	101005782	101009166	3385	*	UP	239.713	0.0708373	Distal Intergenic	NC_022297.1	101005183	101010709	5527	-	gene5432	gene5432	4927
NC_022297.1	101119075	101119087	13	*	UP	0.0744739	0.00620616	Promoter (<=1kb)	NC_022297.1	101118345	101119659	1315	+	gene5435	gene5435	742
NC_022297.1	101161618	101161651	34	*	DOWN	25.7288	0.779659	Distal Intergenic	NC_022297.1	101122489	101147031	24543	-	gene5436	gene5436	-14620
NC_022297.1	101454081	101454153	73	*	UP	24.0733	0.334351	Promoter (<=1kb)	NC_022297.1	101453770	101455771	2002	+	gene5445	gene5445	383
NC_022297.1	101900244	101900353	110	*	UP	11.5065	0.105564	Promoter (2-3kb)	NC_022297.1	101896284	101902490	6207	-	gene5454	gene5454	2246
NC_022297.1	101931589	101931629	41	*	UP	24.8382	0.620954	Distal Intergenic	NC_022297.1	101910758	101957315	46558	+	gene5455	gene5455	20871
NC_022297.1	102131021	102131059	39	*	UP	48.3597	1.27262	Distal Intergenic	NC_022297.1	102148155	102298631	150477	+	gene5461	gene5461	-17134
NC_022297.1	102205665	102205682	18	*	DOWN	6.69035	0.39355	Distal Intergenic	NC_022297.1	102148155	102298631	150477	+	gene5461	gene5461	57527
NC_022297.1	102259397	102259404	8	*	DOWN	16.5217	2.36025	Distal Intergenic	NC_022297.1	102148155	102298631	150477	+	gene5461	gene5461	111249
NC_022297.1	102458753	102458777	25	*	UP	3.68684	0.153618	Distal Intergenic	NC_022297.1	102408592	102477979	69388	+	gene5463	gene5463	50185
NC_022297.1	102465661	102465746	86	*	UP	5.26124	0.061897	Distal Intergenic	NC_022297.1	102515892	102538730	22839	+	gene5464	gene5464	-50231
NC_022297.1	102890915	102891351	437	*	DOWN	9.36998	0.0214908	Distal Intergenic	NC_022297.1	102877422	102886169	8748	+	gene5467	gene5467	13929
NC_022297.1	103147019	103147086	68	*	DOWN	5.99263	0.0894422	Distal Intergenic	NC_022297.1	103132557	103134096	1540	+	gene5469	gene5469	14529
NC_022297.1	103178477	103178504	28	*	DOWN	17.997	0.666556	Distal Intergenic	NC_022297.1	103132557	103134096	1540	+	gene5469	gene5469	45947
NC_022297.1	103547152	103547182	31	*	UP	0.0399604	0.00133201	Distal Intergenic	NC_022297.1	103549039	103558255	9217	-	gene5477	gene5477	11103
NC_022297.1	103784550	103784580	31	*	UP	19.0842	0.636141	Distal Intergenic	NC_022297.1	103777947	103788879	10933	-	gene5485	gene5485	4329
NC_022297.1	103779627	103779632	6	*	UP	5.13075	1.02615	Distal Intergenic	NC_022297.1	103777947	103788879	10933	-	gene5485	gene5485	9252
NC_022297.1	104331074	104331119	46	*	UP	99.8173	2.21816	Distal Intergenic	NC_022297.1	104291130	104352756	61627	-	gene5505	gene5505	21682
NC_022297.1	104437923	104437942	20	*	DOWN	3.1978	0.168305	Distal Intergenic	NC_022297.1	104291130	104352756	61627	-	gene5505	gene5505	-85186
NC_022297.1	104443734	104443782	49	*	UP	21.6532	0.451108	Distal Intergenic	NC_022297.1	104291130	104352756	61627	-	gene5505	gene5505	-91026
NC_022297.1	104503747	104517363	13617	*	DOWN	366.59	0.0269235	Distal Intergenic	NC_022297.1	104506330	104548656	42327	-	gene5506	gene5506	44909
NC_022297.1	104708785	104710346	1562	*	DOWN	101.152	0.0647996	Distal Intergenic	NC_022297.1	104671691	104697025	25335	-	gene5511	gene5511	-13321
NC_022297.1	104764429	104767538	3110	*	DOWN	27.9549	0.00899161	Distal Intergenic	NC_022297.1	104731118	104732231	1114	-	gene5512	gene5512	-35307
NC_022297.1	104800133	104800182	50	*	UP	15.514	0.316613	Distal Intergenic	NC_022297.1	104813582	104860838	47257	-	gene5513	gene5513	60705
NC_022297.1	105246070	105246153	84	*	DOWN	19.3097	0.232647	Distal Intergenic	NC_022297.1	105144987	105177706	32720	-	gene5520	gene5520	-68447
NC_022297.1	105350956	105350961	6	*	DOWN	2.01334	0.402668	Promoter (<=1kb)	NC_022297.1	105178387	105351086	172700	-	gene5521	gene5521	130
NC_022297.1	105375858	105375886	29	*	UP	3.04711	0.108826	Distal Intergenic	NC_022297.1	105372570	105452350	79781	+	gene5522	gene5522	3316
NC_022297.1	105383260	105387226	3967	*	DOWN	51.9979	0.0131109	Distal Intergenic	NC_022297.1	105372570	105452350	79781	+	gene5522	gene5522	14656
NC_022297.1	105392618	105396003	3386	*	UP	26.7987	0.00791689	Distal Intergenic	NC_022297.1	105372570	105452350	79781	+	gene5522	gene5522	23433
NC_022297.1	105525912	105528882	2971	*	UP	77.5831	0.0261223	Distal Intergenic	NC_022297.1	105428469	105428540	72	-	gene5523	gene5523	-100342
NC_022297.1	105921790	105921793	4	*	UP	5.10032	1.70011	Distal Intergenic	NC_022297.1	105967068	106024713	57646	+	gene5530	gene5530	-45278
NC_022297.1	105963684	105963707	24	*	DOWN	3.16556	0.137633	Distal Intergenic	NC_022297.1	105967068	106024713	57646	+	gene5530	gene5530	-3384
NC_022297.1	106188103	106188109	7	*	UP	2.89973	0.483288	Distal Intergenic	NC_022297.1	106137580	106176803	39224	-	gene5532	gene5532	-11306
NC_022297.1	106214700	106214792	93	*	UP	17.1073	0.185949	Distal Intergenic	NC_022297.1	106137580	106176803	39224	-	gene5532	gene5532	-37989
NC_022297.1	106347388	106348295	908	*	UP	34.79	0.0383572	Distal Intergenic	NC_022297.1	106316828	106318523	1696	-	gene5533	gene5533	-29772
NC_022297.1	106681882	106681928	47	*	UP	6.47272	0.140711	Distal Intergenic	NC_022297.1	106660507	106712925	52419	-	gene5538	gene5538	31043
NC_022297.1	106747575	106747845	271	*	UP	23.4076	0.0866948	Distal Intergenic	NC_022297.1	106735945	106755368	19424	-	gene5539	gene5539	7793
NC_022297.1	106762941	106762961	21	*	UP	3.22996	0.161498	Distal Intergenic	NC_022297.1	106735945	106755368	19424	-	gene5539	gene5539	-7593
NC_022297.1	107040998	107047015	6018	*	UP	103.312	0.01717	Distal Intergenic	NC_022297.1	106929182	106994822	65641	-	gene5543	gene5543	-52193
NC_022297.1	107219803	107219822	20	*	DOWN	9.29038	0.488967	Distal Intergenic	NC_022297.1	107179897	107208919	29023	+	gene5544	gene5544	39925
NC_022297.1	107223593	107223600	8	*	DOWN	3.07371	0.439102	Distal Intergenic	NC_022297.1	107179897	107208919	29023	+	gene5544	gene5544	43703
NC_022297.1	107530131	107537957	7827	*	DOWN	297.494	0.0380135	Distal Intergenic	NC_022297.1	107520133	107527066	6934	-	gene5548	gene5548	-10891
NC_022297.1	107566410	107574588	8179	*	UP	279.856	0.0342205	Distal Intergenic	NC_022297.1	107489071	107564558	75488	-	gene5546	gene5546	-10030
NC_022297.1	107690542	107690563	22	*	DOWN	1.12031	0.0533482	Distal Intergenic	NC_022297.1	107655748	107740802	85055	+	gene5550	gene5550	34815
NC_022297.1	107802969	107803005	37	*	DOWN	10.5763	0.293787	Distal Intergenic	NC_022297.1	107785501	107794036	8536	-	gene5552	gene5552	-8969
NC_022297.1	108040764	108043267	2504	*	UP	125.369	0.0500875	Distal Intergenic	NC_022297.1	107940866	108103050	162185	-	gene5558	gene5558	62286
NC_022297.1	108087890	108087949	60	*	DOWN	2.31669	0.039266	Distal Intergenic	NC_022297.1	107940866	108103050	162185	-	gene5558	gene5558	15160
NC_022297.1	108154195	108155776	1582	*	DOWN	10.7369	0.00679122	Distal Intergenic	NC_022297.1	108187510	108200174	12665	-	gene5559	gene5559	45979
NC_022297.1	108347864	108354461	6598	*	UP	81.1519	0.0123013	Distal Intergenic	NC_022297.1	108268218	108373722	105505	+	gene5560	gene5560	86243
NC_022297.1	108363973	108364071	99	*	DOWN	607.887	6.20293	Distal Intergenic	NC_022297.1	108268218	108373722	105505	+	gene5560	gene5560	95853
NC_022297.1	108394247	108394258	12	*	DOWN	3.17407	0.288552	Distal Intergenic	NC_022297.1	108268218	108373722	105505	+	gene5560	gene5560	126040
NC_022297.1	108424240	108425985	1746	*	UP	18.816	0.0107828	Distal Intergenic	NC_022297.1	108268218	108373722	105505	+	gene5560	gene5560	157767
NC_022297.1	108499842	108500382	541	*	UP	3.12815	0.00579286	Distal Intergenic	NC_022297.1	108268218	108373722	105505	+	gene5560	gene5560	232164
NC_022297.1	108513387	108513390	4	*	UP	3.73766	1.24589	Distal Intergenic	NC_022297.1	108268218	108373722	105505	+	gene5560	gene5560	245172
NC_022297.1	108619796	108619829	34	*	DOWN	3.95597	0.119878	Distal Intergenic	NC_022297.1	108268218	108373722	105505	+	gene5560	gene5560	351611
NC_022297.1	108784146	108784149	4	*	UP	3.35666	1.11889	Distal Intergenic	NC_022297.1	108268218	108373722	105505	+	gene5560	gene5560	515931
NC_022297.1	108909477	108909497	21	*	UP	1.41013	0.0705066	Distal Intergenic	NC_022297.1	108268218	108373722	105505	+	gene5560	gene5560	641279
NC_022297.1	109097802	109097809	8	*	UP	16.3976	2.34251	Distal Intergenic	NC_022297.1	109762917	109807281	44365	+	gene5561	gene5561	-665115
NC_022297.1	109243193	109243247	55	*	DOWN	11.0255	0.204175	Distal Intergenic	NC_022297.1	109762917	109807281	44365	+	gene5561	gene5561	-519724
NC_022297.1	109299763	109299815	53	*	DOWN	18.3268	0.352438	Distal Intergenic	NC_022297.1	109762917	109807281	44365	+	gene5561	gene5561	-463154
NC_022297.1	109342954	109343030	77	*	UP	43.3935	0.570967	Distal Intergenic	NC_022297.1	109762917	109807281	44365	+	gene5561	gene5561	-419963
NC_022297.1	109390313	109390340	28	*	UP	15.3345	0.567944	Distal Intergenic	NC_022297.1	109762917	109807281	44365	+	gene5561	gene5561	-372604
NC_022297.1	109388145	109388154	10	*	UP	4.73036	0.525596	Distal Intergenic	NC_022297.1	109762917	109807281	44365	+	gene5561	gene5561	-374772
NC_022297.1	109387784	109387833	50	*	DOWN	3.50978	0.0716282	Distal Intergenic	NC_022297.1	109762917	109807281	44365	+	gene5561	gene5561	-375133
NC_022297.1	109408100	109408141	42	*	DOWN	2.01089	0.0490461	Distal Intergenic	NC_022297.1	109762917	109807281	44365	+	gene5561	gene5561	-354817
NC_022297.1	109489059	109491166	2108	*	DOWN	51.2109	0.0243051	Distal Intergenic	NC_022297.1	109762917	109807281	44365	+	gene5561	gene5561	-273858
NC_022297.1	109615824	109618070	2247	*	UP	135.833	0.0604777	Distal Intergenic	NC_022297.1	109762917	109807281	44365	+	gene5561	gene5561	-147093
NC_022297.1	109670416	109670445	30	*	UP	2.43299	0.0838963	Distal Intergenic	NC_022297.1	109762917	109807281	44365	+	gene5561	gene5561	-92501
NC_022297.1	109695057	109695111	55	*	UP	13.5813	0.251506	Distal Intergenic	NC_022297.1	109762917	109807281	44365	+	gene5561	gene5561	-67860
NC_022297.1	109694239	109694248	10	*	UP	2.70568	0.300631	Distal Intergenic	NC_022297.1	109762917	109807281	44365	+	gene5561	gene5561	-68678
NC_022297.1	109777531	109777626	96	*	UP	3.26185	0.0343352	Distal Intergenic	NC_022297.1	109762917	109807281	44365	+	gene5561	gene5561	14709
NC_022297.1	109768532	109768546	15	*	DOWN	3.46176	0.247269	Distal Intergenic	NC_022297.1	109762917	109807281	44365	+	gene5561	gene5561	5629
NC_022297.1	109839313	109839343	31	*	UP	9.43695	0.314565	Distal Intergenic	NC_022297.1	109762917	109807281	44365	+	gene5561	gene5561	76426
NC_022297.1	110024480	110024489	10	*	DOWN	4.64799	0.516444	Distal Intergenic	NC_022297.1	109762917	109807281	44365	+	gene5561	gene5561	261572
NC_022297.1	110159020	110164237	5218	*	DOWN	84.6039	0.016217	Distal Intergenic	NC_022297.1	110433003	110437738	4736	+	gene5562	gene5562	-273983
NC_022297.1	110206598	110206604	7	*	DOWN	8.34883	1.39147	Distal Intergenic	NC_022297.1	110433003	110437738	4736	+	gene5562	gene5562	-226405
NC_022297.1	110250516	110250536	21	*	DOWN	3.48757	0.174378	Distal Intergenic	NC_022297.1	110433003	110437738	4736	+	gene5562	gene5562	-182487
NC_022297.1	110291389	110293497	2109	*	UP	17.4844	0.0082943	Distal Intergenic	NC_022297.1	110433003	110437738	4736	+	gene5562	gene5562	-141614
NC_022297.1	110813101	110813267	167	*	UP	7.30081	0.0439808	Distal Intergenic	NC_022297.1	110736538	110804069	67532	-	gene5569	gene5569	-9198
NC_022297.1	110805445	110805621	177	*	UP	2.16082	0.0122774	Promoter (1-2kb)	NC_022297.1	110736538	110804069	67532	-	gene5569	gene5569	-1552
NC_022297.1	110936288	110936352	65	*	DOWN	2.86324	0.0447381	Distal Intergenic	NC_022297.1	110932349	110940783	8435	+	gene5573	gene5573	4003
NC_022297.1	110943337	110943343	7	*	DOWN	2.63287	0.438811	Distal Intergenic	NC_022297.1	110932349	110940783	8435	+	gene5573	gene5573	10994
NC_022298.1	1506799	1506867	69	*	UP	51.398	0.755853	Distal Intergenic	NC_022298.1	1391819	1397901	6083	-	gene5583	gene5583	-108966
NC_022298.1	1813724	1813787	64	*	DOWN	3.99796	0.0634596	Promoter (1-2kb)	NC_022298.1	1812108	1814913	2806	+	gene5585	gene5585	1679
NC_022298.1	3190841	3190848	8	*	UP	4.97711	0.711015	Distal Intergenic	NC_022298.1	3171477	3172668	1192	-	gene5595	gene5595	-18180
NC_022298.1	3955288	3955317	30	*	UP	27.5467	0.949886	Distal Intergenic	NC_022298.1	3928085	4159115	231031	+	gene5599	gene5599	27232
NC_022298.1	4480457	4480482	26	*	DOWN	8.72195	0.348878	Distal Intergenic	NC_022298.1	4770891	4841256	70366	+	gene5600	gene5600	-290434
NC_022298.1	5100708	5100759	52	*	UP	146.011	2.86295	Distal Intergenic	NC_022298.1	5216929	5362616	145688	+	gene5602	gene5602	-116221
NC_022298.1	9466785	9466887	103	*	UP	10.4432	0.102384	Distal Intergenic	NC_022298.1	9574620	9643256	68637	-	gene5624	gene5624	176471
NC_022298.1	10909655	10909670	16	*	DOWN	96.7875	6.4525	Distal Intergenic	NC_022298.1	10740349	11092384	352036	-	gene5628	gene5628	182729
NC_022298.1	11311321	11311388	68	*	UP	21.1751	0.316046	Distal Intergenic	NC_022298.1	11481315	11499031	17717	-	gene5629	gene5629	187710
NC_022298.1	11780305	11780368	64	*	DOWN	10.0779	0.159967	Distal Intergenic	NC_022298.1	11743516	11784900	41385	-	gene5637	gene5637	4595
NC_022298.1	12092151	12092252	102	*	DOWN	58.4464	0.578677	Distal Intergenic	NC_022298.1	11822059	11823565	1507	-	gene5638	gene5638	-268687
NC_022298.1	13154544	13154745	202	*	UP	15.0461	0.0748564	Distal Intergenic	NC_022298.1	13288522	13308814	20293	+	gene5640	gene5640	-133978
NC_022298.1	14887423	14887461	39	*	DOWN	4.03964	0.106306	Distal Intergenic	NC_022298.1	15012063	15028678	16616	+	gene5656	gene5656	-124640
NC_022298.1	15100586	15100636	51	*	UP	9.22943	0.184589	Promoter (<=1kb)	NC_022298.1	15089437	15100715	11279	-	gene5657	gene5657	129
NC_022298.1	15670401	15671074	674	*	DOWN	10.7651	0.0159957	Distal Intergenic	NC_022298.1	15663162	15689181	26020	-	gene5660	gene5660	18780
NC_022298.1	18673817	18674281	465	*	UP	12.0419	0.0259524	Distal Intergenic	NC_022298.1	18331938	18465757	133820	-	gene5678	gene5678	-208524
NC_022298.1	21004738	21004833	96	*	UP	9.19429	0.096782	Distal Intergenic	NC_022298.1	20926639	20985030	58392	-	gene5695	gene5695	-19803
NC_022298.1	22758189	22758442	254	*	DOWN	48.4371	0.191451	Promoter (<=1kb)	NC_022298.1	22758030	22778102	20073	+	gene5699	gene5699	412
NC_022298.1	22853737	22853760	24	*	UP	7.29166	0.317029	Distal Intergenic	NC_022298.1	22845851	22850295	4445	+	gene5700	gene5700	7909
NC_022298.1	23815938	23815952	15	*	UP	16.9281	1.20915	Promoter (2-3kb)	NC_022298.1	23775834	23813822	37989	-	gene5714	gene5714	-2130
NC_022298.1	23967875	23967878	4	*	UP	10.5509	3.51695	Distal Intergenic	NC_022298.1	24022070	24063538	41469	+	gene5716	gene5716	-54195
NC_022298.1	24316361	24316394	34	*	UP	42.9383	1.30116	Distal Intergenic	NC_022298.1	24151484	24334438	182955	+	gene5719	gene5719	164910
NC_022298.1	26594307	26598622	4316	*	UP	34.6106	0.008021	Distal Intergenic	NC_022298.1	26904098	26905428	1331	-	gene5722	gene5722	311121
NC_022298.1	27221660	27221700	41	*	UP	5.24126	0.131031	Distal Intergenic	NC_022298.1	27195056	27612504	417449	+	gene5723	gene5723	26644
NC_022298.1	28324748	28324853	106	*	UP	25.295	0.240904	Distal Intergenic	NC_022298.1	28162331	28402955	240625	-	gene5725	gene5725	78207
NC_022298.1	29011850	29011898	49	*	UP	60.4504	1.25938	Distal Intergenic	NC_022298.1	29015219	29015290	72	+	gene5731	gene5731	-3369
NC_022298.1	34173303	34173328	26	*	DOWN	16.8101	0.672405	Distal Intergenic	NC_022298.1	34277129	34279079	1951	+	gene5746	gene5746	-103826
NC_022298.1	34795344	34795376	33	*	DOWN	6.19684	0.193651	Distal Intergenic	NC_022298.1	34812707	34876484	63778	-	gene5754	gene5754	81140
NC_022298.1	36878703	36878710	8	*	UP	16.6744	2.38206	Distal Intergenic	NC_022298.1	36726829	36726901	73	-	gene5771	gene5771	-151809
NC_022298.1	38933516	38933557	42	*	DOWN	6.23986	0.152192	Distal Intergenic	NC_022298.1	38976600	38976672	73	+	gene5775	gene5775	-43084
NC_022298.1	40616909	40616916	8	*	UP	4.6106	0.658657	Distal Intergenic	NC_022298.1	40566587	40567051	465	-	gene5782	gene5782	-49865
NC_022298.1	42771700	42771729	30	*	DOWN	21.5368	0.74265	Distal Intergenic	NC_022298.1	42791973	42826869	34897	-	gene5789	gene5789	55169
NC_022298.1	43585533	43585541	9	*	UP	8.81488	1.10186	Distal Intergenic	NC_022298.1	43614447	43643582	29136	+	gene5799	gene5799	-28914
NC_022298.1	43781763	43781800	38	*	UP	1.40812	0.0380573	Distal Intergenic	NC_022298.1	43854753	43969068	114316	+	gene5800	gene5800	-72990
NC_022298.1	44124915	44124919	5	*	UP	5.54137	1.38534	Distal Intergenic	NC_022298.1	44102671	44251708	149038	+	gene5803	gene5803	22248
NC_022298.1	46641366	46641381	16	*	DOWN	33.9167	2.26111	Distal Intergenic	NC_022298.1	46793280	46793664	385	+	gene5810	gene5810	-151914
NC_022298.1	47133826	47133914	89	*	UP	12.8047	0.145508	Distal Intergenic	NC_022298.1	46793280	46793664	385	+	gene5810	gene5810	340634
NC_022298.1	55400207	55402482	2276	*	UP	36.8912	0.0162159	Distal Intergenic	NC_022298.1	55390136	55391130	995	+	gene5835	gene5835	12346
NC_022298.1	56230076	56230098	23	*	DOWN	3.85472	0.175214	Distal Intergenic	NC_022298.1	56205931	56214594	8664	-	gene5839	gene5839	-15504
NC_022298.1	57443377	57443384	8	*	UP	17.6426	2.52037	Distal Intergenic	NC_022298.1	57462709	57462779	71	-	gene5859	gene5859	19402
NC_022298.1	58534543	58534578	36	*	DOWN	190.217	5.43477	Promoter (2-3kb)	NC_022298.1	58537102	58754203	217102	+	gene5866	gene5866	-2559
NC_022298.1	58947332	58947396	65	*	DOWN	4.06983	0.0635911	Distal Intergenic	NC_022298.1	58987165	59003010	15846	+	gene5869	gene5869	-39833
NC_022298.1	59296673	59296712	40	*	UP	122.19	3.13307	Promoter (1-2kb)	NC_022298.1	59297834	59390715	92882	+	gene5873	gene5873	-1161
NC_022298.1	61787043	61787048	6	*	UP	4.54839	0.909677	Distal Intergenic	NC_022298.1	61692748	61692819	72	-	gene5881	gene5881	-94229
NC_022298.1	62221375	62221494	120	*	DOWN	224.871	1.88967	Promoter (2-3kb)	NC_022298.1	62221814	62224345	2532	-	gene5882	gene5882	2970
NC_022298.1	65124799	65125440	642	*	UP	14.3898	0.022449	Distal Intergenic	NC_022298.1	64953156	65106441	153286	-	gene5901	gene5901	-18999
NC_022298.1	65830066	65830138	73	*	UP	17.9228	0.248928	Distal Intergenic	NC_022298.1	65841464	65904241	62778	+	gene5912	gene5912	-11398
NC_022298.1	66483304	66483361	58	*	UP	22.464	0.394105	Promoter (<=1kb)	NC_022298.1	66410193	66484096	73904	-	gene5918	gene5918	792
NC_022298.1	66737124	66737205	82	*	DOWN	17.3542	0.21425	Distal Intergenic	NC_022298.1	66769505	66769577	73	+	gene5922	gene5922	-32381
NC_022298.1	67150913	67150960	48	*	UP	73.5974	1.5659	Distal Intergenic	NC_022298.1	67053697	67121487	67791	+	gene5923	gene5923	97263
NC_022298.1	67522881	67522998	118	*	UP	69.2682	0.592036	Distal Intergenic	NC_022298.1	67662528	67719373	56846	-	gene5925	gene5925	196492
NC_022298.1	67744903	67744962	60	*	DOWN	13.6762	0.2318	Promoter (2-3kb)	NC_022298.1	67747532	67752977	5446	+	gene5926	gene5926	-2629
NC_022298.1	68345355	68345460	106	*	UP	7.32982	0.0698078	Distal Intergenic	NC_022298.1	68294288	68362917	68630	+	gene5929	gene5929	51172
NC_022298.1	68451668	68451755	88	*	UP	11.059	0.127115	Distal Intergenic	NC_022298.1	68506990	68507579	590	-	gene5930	gene5930	55911
NC_022298.1	69499810	69499815	6	*	UP	190.707	38.1414	Distal Intergenic	NC_022298.1	69504159	69574744	70586	+	gene5942	gene5942	-4349
NC_022298.1	70941214	70941279	66	*	UP	8.19825	0.126127	Distal Intergenic	NC_022298.1	70566122	70580274	14153	-	gene5965	gene5965	-361005
NC_022298.1	72535189	72535211	23	*	UP	11.0678	0.503082	Distal Intergenic	NC_022298.1	73115342	73117879	2538	+	gene5969	gene5969	-580153
NC_022298.1	72934752	72934761	10	*	DOWN	26.4427	2.93808	Distal Intergenic	NC_022298.1	73115342	73117879	2538	+	gene5969	gene5969	-180590
NC_022298.1	76070246	76070309	64	*	DOWN	2.71797	0.0431424	Distal Intergenic	NC_022298.1	75777308	75778053	746	-	gene5973	gene5973	-292256
NC_022298.1	78667585	78667645	61	*	DOWN	314.98	5.24966	Distal Intergenic	NC_022298.1	78483499	78491804	8306	-	gene5975	gene5975	-175841
NC_022298.1	86304949	86305063	115	*	UP	14.6788	0.128761	Promoter (<=1kb)	NC_022298.1	86305329	86307476	2148	+	gene6049	gene6049	-380
NC_022298.1	87397567	87397607	41	*	DOWN	13.7799	0.344498	Distal Intergenic	NC_022298.1	87548843	87568578	19736	-	gene6056	gene6056	171011
NC_022298.1	89348523	89348591	69	*	UP	9.94708	0.146281	Distal Intergenic	NC_022298.1	89365179	89392064	26886	-	gene6087	gene6087	43541
NC_022298.1	90194062	90194099	38	*	UP	23.881	0.645433	Distal Intergenic	NC_022298.1	90197075	90198085	1011	-	gene6092	gene6092	4023
NC_022298.1	91017623	91017654	32	*	UP	22.8306	0.736472	Distal Intergenic	NC_022298.1	91165170	91174636	9467	+	gene6097	gene6097	-147547
NC_022298.1	92085926	92085984	59	*	DOWN	7.27526	0.125436	Distal Intergenic	NC_022298.1	92103290	92125001	21712	+	gene6102	gene6102	-17364
NC_022298.1	94149680	94149731	52	*	DOWN	2.53032	0.0496141	Distal Intergenic	NC_022298.1	94214878	94214950	73	+	gene6111	gene6111	-65198
NC_022298.1	94745767	94745854	88	*	UP	20.9862	0.24122	Distal Intergenic	NC_022298.1	94591877	94670914	79038	-	gene6118	gene6118	-74940
NC_022298.1	96394113	96394141	29	*	DOWN	4.54626	0.162367	Distal Intergenic	NC_022298.1	96433901	96590548	156648	+	gene6133	gene6133	-39788
NC_022298.1	96871226	96871247	22	*	UP	12.5797	0.599032	Distal Intergenic	NC_022298.1	96606155	96856872	250718	-	gene6134	gene6134	-14375
NC_022298.1	97789741	97789749	9	*	UP	18.9529	2.36911	Distal Intergenic	NC_022298.1	97387782	97954689	566908	+	gene6139	gene6139	401967
NC_022298.1	98469969	98469997	29	*	UP	18.6578	0.66635	Distal Intergenic	NC_022298.1	97971728	98348779	377052	-	gene6140	gene6140	-121218
NC_022298.1	98987167	98987242	76	*	DOWN	17.3927	0.231902	Distal Intergenic	NC_022298.1	98976086	99163246	187161	+	gene6146	gene6146	11156
NC_022298.1	99782276	99784173	1898	*	DOWN	7.0742	0.00372915	Exon (gene6156/gene6156, exon 12 of 19)	NC_022298.1	99748040	99793737	45698	+	gene6156	gene6156	36133
NC_022298.1	99866415	99866453	39	*	DOWN	22.688	0.597053	Distal Intergenic	NC_022298.1	99836043	99995259	159217	+	gene6157	gene6157	30410
NC_022298.1	99969381	99969426	46	*	DOWN	0.452046	0.0100455	Distal Intergenic	NC_022298.1	100012398	100035120	22723	-	gene6158	gene6158	65739
NC_022298.1	100055222	100055247	26	*	DOWN	18.5379	0.741518	Distal Intergenic	NC_022298.1	100012398	100035120	22723	-	gene6158	gene6158	-20127
NC_022298.1	100193862	100193966	105	*	UP	746.753	7.18031	Distal Intergenic	NC_022298.1	100172088	100172377	290	-	gene6161	gene6161	-21589
NC_022298.1	100267130	100267137	8	*	DOWN	0.895105	0.127872	Distal Intergenic	NC_022298.1	100215631	100263356	47726	+	gene6162	gene6162	51506
NC_022298.1	100523952	100523998	47	*	DOWN	34.362	0.747	Distal Intergenic	NC_022298.1	100464065	100505570	41506	+	gene6163	gene6163	59933
NC_022298.1	100886169	100886173	5	*	UP	48.2006	12.0501	Distal Intergenic	NC_022298.1	100807069	101100807	293739	-	gene6166	gene6166	214638
NC_022298.1	101357759	101357762	4	*	UP	7.88287	2.62762	Promoter (2-3kb)	NC_022298.1	101359529	101360173	645	-	gene6169	gene6169	2414
NC_022298.1	101361628	101361679	52	*	DOWN	95.6299	1.8751	Promoter (1-2kb)	NC_022298.1	101359529	101360173	645	-	gene6169	gene6169	-1506
NC_022298.1	103619727	103619744	18	*	DOWN	30.1639	1.77434	Distal Intergenic	NC_022298.1	103592842	103594272	1431	-	gene6183	gene6183	-25472
NC_022298.1	104244480	104244598	119	*	DOWN	7.07428	0.0599515	Distal Intergenic	NC_022298.1	103674058	103674129	72	+	gene6184	gene6184	570540
NC_022298.1	105191185	105191200	16	*	UP	16.7554	1.11703	Distal Intergenic	NC_022298.1	104873251	104874067	817	+	gene6185	gene6185	317949
NC_022298.1	105576564	105576629	66	*	UP	9.61361	0.147902	Distal Intergenic	NC_022298.1	105657884	105753898	96015	-	gene6186	gene6186	177334
NC_022298.1	105648902	105651077	2176	*	UP	11.3844	0.00523421	Distal Intergenic	NC_022298.1	105657884	105753898	96015	-	gene6186	gene6186	104996
NC_022298.1	105811188	105812277	1090	*	DOWN	50.9069	0.0467464	Distal Intergenic	NC_022298.1	105657884	105753898	96015	-	gene6186	gene6186	-58379
NC_022298.1	105807566	105808269	704	*	DOWN	7.32456	0.010419	Distal Intergenic	NC_022298.1	105657884	105753898	96015	-	gene6186	gene6186	-54371
NC_022298.1	105807215	105807510	296	*	DOWN	1.90796	0.00646765	Distal Intergenic	NC_022298.1	105657884	105753898	96015	-	gene6186	gene6186	-53612
NC_022298.1	107398892	107398924	33	*	DOWN	6.19684	0.193651	Distal Intergenic	NC_022298.1	107358527	107396650	38124	+	gene6193	gene6193	40397
NC_022298.1	107915131	107915409	279	*	UP	12.5535	0.0451566	Promoter (<=1kb)	NC_022298.1	107915243	107921134	5892	+	gene6197	gene6197	0
NC_022298.1	108192596	108192607	12	*	UP	12.1328	1.10298	Distal Intergenic	NC_022298.1	108170236	108173280	3045	-	gene6201	gene6201	-19327
NC_022298.1	109028180	109028223	44	*	UP	6.18459	0.143828	Distal Intergenic	NC_022298.1	108761413	109229113	467701	-	gene6205	gene6205	200933
NC_022298.1	109794969	109794998	30	*	UP	125.484	4.32702	Distal Intergenic	NC_022298.1	109818540	109834820	16281	-	gene6206	gene6206	39851
NC_022298.1	110344076	110344593	518	*	UP	24.2056	0.0468193	Promoter (1-2kb)	NC_022298.1	110345400	110354519	9120	+	gene6215	gene6215	-1324
NC_022298.1	110340642	110340959	318	*	UP	12.3091	0.0388299	Promoter (2-3kb)	NC_022298.1	110339185	110342834	3650	-	gene6214	gene6214	2192
NC_022298.1	110521264	110523681	2418	*	UP	35.1864	0.0145579	Distal Intergenic	NC_022298.1	110670072	110673333	3262	-	gene6217	gene6217	152069
NC_022298.1	110615368	110617801	2434	*	UP	22.8846	0.00940593	Distal Intergenic	NC_022298.1	110670072	110673333	3262	-	gene6217	gene6217	57965
NC_022298.1	110697512	110697591	80	*	UP	98.1077	1.24187	Distal Intergenic	NC_022298.1	110670072	110673333	3262	-	gene6217	gene6217	-24258
NC_022298.1	110873595	110873655	61	*	UP	17.8453	0.297421	Distal Intergenic	NC_022298.1	110793215	110797977	4763	-	gene6219	gene6219	-75678
NC_022298.1	110865217	110865232	16	*	UP	5.72851	0.381901	Distal Intergenic	NC_022298.1	110793215	110797977	4763	-	gene6219	gene6219	-67255
NC_022298.1	111120236	111120294	59	*	UP	22.8725	0.394353	Distal Intergenic	NC_022298.1	110969771	111059731	89961	-	gene6220	gene6220	-60563
NC_022298.1	111153086	111153163	78	*	DOWN	3.65851	0.0475131	Distal Intergenic	NC_022298.1	111131705	111210204	78500	-	gene6221	gene6221	57118
NC_022298.1	111162436	111162442	7	*	UP	7.37128	1.22855	Distal Intergenic	NC_022298.1	111131705	111210204	78500	-	gene6221	gene6221	47768
NC_022298.1	111190422	111190431	10	*	DOWN	4.17502	0.463891	Distal Intergenic	NC_022298.1	111131705	111210204	78500	-	gene6221	gene6221	19782
NC_022298.1	111246766	111246812	47	*	UP	50.0887	1.08889	Distal Intergenic	NC_022298.1	111226187	111229733	3547	-	gene6222	gene6222	-17079
NC_022298.1	111392815	111398924	6110	*	UP	57.5056	0.00941325	Distal Intergenic	NC_022298.1	111365945	111396611	30667	+	gene6223	gene6223	32979
NC_022298.1	111435507	111435531	25	*	DOWN	19.0728	0.794701	Distal Intergenic	NC_022298.1	111453080	111468644	15565	+	gene6225	gene6225	-17573
NC_022298.1	111474423	111475701	1279	*	DOWN	12.6504	0.0098986	Distal Intergenic	NC_022298.1	111450379	111453081	2703	-	gene6224	gene6224	-22620
NC_022298.1	111511374	111511412	39	*	UP	0.970932	0.0255509	Distal Intergenic	NC_022298.1	111541682	111542064	383	+	gene6227	gene6227	-30308
NC_022298.1	111649611	111651252	1642	*	UP	187.109	0.114021	Distal Intergenic	NC_022298.1	111673695	111691181	17487	+	gene6231	gene6231	-24084
NC_022298.1	111679390	111679434	45	*	UP	5.62681	0.127882	Distal Intergenic	NC_022298.1	111673695	111691181	17487	+	gene6231	gene6231	5739
NC_022298.1	111818806	111818820	15	*	UP	7.67802	0.54843	Distal Intergenic	NC_022298.1	111673695	111691181	17487	+	gene6231	gene6231	145125
NC_022298.1	111960757	111960840	84	*	UP	28.943	0.348711	Distal Intergenic	NC_022298.1	112053923	112059622	5700	-	gene6232	gene6232	98865
NC_022298.1	112037842	112038086	245	*	DOWN	23.6472	0.0969147	Distal Intergenic	NC_022298.1	112053923	112059622	5700	-	gene6232	gene6232	21780
NC_022298.1	112105908	112105922	15	*	UP	1.10012	0.07858	Distal Intergenic	NC_022298.1	112053923	112059622	5700	-	gene6232	gene6232	-46300
NC_022298.1	112165342	112165406	65	*	UP	8.32558	0.130087	Distal Intergenic	NC_022298.1	112249372	112261116	11745	-	gene6233	gene6233	95774
NC_022298.1	112321309	112329132	7824	*	UP	185.979	0.0237734	Distal Intergenic	NC_022298.1	112326112	112333721	7610	-	gene6236	gene6236	12412
NC_022298.1	112323376	112323464	89	*	DOWN	0.439596	0.00499541	Distal Intergenic	NC_022298.1	112326112	112333721	7610	-	gene6236	gene6236	10345
NC_022298.1	112389425	112389526	102	*	UP	1144.52	11.3319	Distal Intergenic	NC_022298.1	112333912	112434944	101033	-	gene6237	gene6237	45519
NC_022298.1	112498917	112498939	23	*	DOWN	3.93539	0.178881	Distal Intergenic	NC_022298.1	112493202	112509704	16503	-	gene6238	gene6238	10787
NC_022298.1	112745553	112745616	64	*	UP	4.05553	0.0643736	Distal Intergenic	NC_022298.1	112736404	112740724	4321	+	gene6242	gene6242	9212
NC_022298.1	112789976	112790703	728	*	UP	35.7193	0.0491324	Distal Intergenic	NC_022298.1	112777006	112777589	584	+	gene6244	gene6244	13697
NC_022298.1	112789540	112789942	403	*	UP	17.1938	0.0427708	Distal Intergenic	NC_022298.1	112777006	112777589	584	+	gene6244	gene6244	12936
NC_022298.1	112868156	112868208	53	*	UP	2.37387	0.0456514	Distal Intergenic	NC_022298.1	112837704	112855194	17491	-	gene6245	gene6245	-13014
NC_022298.1	113324851	113324870	20	*	DOWN	15.0854	0.793969	Distal Intergenic	NC_022298.1	113272045	113416018	143974	+	gene6250	gene6250	52825
NC_022298.1	113549061	113557850	8790	*	DOWN	93.7719	0.0106692	Distal Intergenic	NC_022298.1	113473868	113547830	73963	-	gene6252	gene6252	-10020
NC_022298.1	113691650	113691660	11	*	DOWN	29.9579	2.99579	Distal Intergenic	NC_022298.1	113611002	113626584	15583	-	gene6254	gene6254	-65076
NC_022298.1	113794552	113795721	1170	*	DOWN	54.6256	0.0467285	Distal Intergenic	NC_022298.1	113808265	113816198	7934	-	gene6256	gene6256	21646
NC_022298.1	113805277	113805294	18	*	UP	11.9786	0.704623	Distal Intergenic	NC_022298.1	113808265	113816198	7934	-	gene6256	gene6256	10921
NC_022298.1	113843544	113844526	983	*	DOWN	20.5969	0.0209744	Distal Intergenic	NC_022298.1	113822411	113825203	2793	+	gene6258	gene6258	22115
NC_022298.1	113868708	113869925	1218	*	DOWN	32.334	0.0265686	Distal Intergenic	NC_022298.1	113882153	113910044	27892	+	gene6259	gene6259	-13445
NC_022298.1	114038526	114047140	8615	*	DOWN	58.2084	0.00675742	Distal Intergenic	NC_022298.1	113981061	114013894	32834	+	gene6265	gene6265	66079
NC_022298.1	114191495	114193016	1522	*	UP	43.2464	0.0284329	Distal Intergenic	NC_022298.1	114196285	114196951	667	+	gene6268	gene6268	-4790
NC_022299.1	451666	451701	36	*	UP	4.48179	0.128051	Distal Intergenic	NC_022299.1	444993	472466	27474	+	gene6280	gene6280	6708
NC_022299.1	882503	884048	1546	*	DOWN	68.1274	0.0440954	Distal Intergenic	NC_022299.1	901336	917999	16664	+	gene6288	gene6288	-18833
NC_022299.1	1024022	1024112	91	*	DOWN	34.8843	0.387603	Distal Intergenic	NC_022299.1	1015890	1021656	5767	+	gene6294	gene6294	8222
NC_022299.1	1551174	1551194	21	*	UP	23.8555	1.19277	Distal Intergenic	NC_022299.1	1520969	1776538	255570	+	gene6303	gene6303	30225
NC_022299.1	1564169	1564216	48	*	DOWN	5.90645	0.125669	Distal Intergenic	NC_022299.1	1520969	1776538	255570	+	gene6303	gene6303	43247
NC_022299.1	1587736	1589551	1816	*	DOWN	10.2217	0.00563179	Distal Intergenic	NC_022299.1	1520969	1776538	255570	+	gene6303	gene6303	68582
NC_022299.1	1998323	1998348	26	*	UP	119.945	4.79779	Distal Intergenic	NC_022299.1	1957913	1976222	18310	-	gene6308	gene6308	-22126
NC_022299.1	2120831	2122226	1396	*	DOWN	2.78266	0.00199474	Promoter (2-3kb)	NC_022299.1	2123466	2124800	1335	+	gene6313	gene6313	-2635
NC_022299.1	2164966	2174294	9329	*	DOWN	112.37	0.0120466	Distal Intergenic	NC_022299.1	2126335	2128258	1924	+	gene6314	gene6314	47959
NC_022299.1	2651654	2657812	6159	*	DOWN	46.7385	0.00758988	Distal Intergenic	NC_022299.1	2663887	2677519	13633	+	gene6326	gene6326	-12233
NC_022299.1	3340990	3341073	84	*	DOWN	25.6039	0.30848	Distal Intergenic	NC_022299.1	3347656	3366781	19126	-	gene6340	gene6340	25791
NC_022299.1	3355788	3356321	534	*	DOWN	11.7389	0.0220242	Distal Intergenic	NC_022299.1	3347656	3366781	19126	-	gene6340	gene6340	10993
NC_022299.1	3360157	3360348	192	*	DOWN	5.42449	0.0284005	Distal Intergenic	NC_022299.1	3347656	3366781	19126	-	gene6340	gene6340	6624
NC_022299.1	3537663	3537712	50	*	UP	7.25014	0.147962	Distal Intergenic	NC_022299.1	3527415	3560231	32817	+	gene6345	gene6345	10297
NC_022299.1	3839887	3839915	29	*	DOWN	0.430027	0.0153581	Distal Intergenic	NC_022299.1	3852781	3859569	6789	+	gene6356	gene6356	-12894
NC_022299.1	4016980	4017025	46	*	DOWN	2.82952	0.0628782	Distal Intergenic	NC_022299.1	3994062	4012076	18015	+	gene6362	gene6362	22963
NC_022299.1	4051216	4051252	37	*	DOWN	22.4108	0.622522	Distal Intergenic	NC_022299.1	4102938	4104702	1765	+	gene6363	gene6363	-51722
NC_022299.1	4112193	4112273	81	*	DOWN	2.23099	0.0278874	Distal Intergenic	NC_022299.1	4115298	4120847	5550	-	gene6364	gene6364	8654
NC_022299.1	4186123	4192489	6367	*	DOWN	152.785	0.0240001	Distal Intergenic	NC_022299.1	4193646	4196336	2691	-	gene6367	gene6367	10213
NC_022299.1	4303236	4304339	1104	*	DOWN	13.4448	0.0121893	Distal Intergenic	NC_022299.1	4316585	4328348	11764	+	gene6371	gene6371	-13349
NC_022299.1	4297351	4297934	584	*	DOWN	2.30833	0.0039594	Distal Intergenic	NC_022299.1	4316585	4328348	11764	+	gene6371	gene6371	-19234
NC_022299.1	4390111	4390319	209	*	UP	154.821	0.74433	Distal Intergenic	NC_022299.1	4379192	4381440	2249	-	gene6374	gene6374	-8879
NC_022299.1	4452500	4458539	6040	*	UP	133.083	0.0220373	Promoter (<=1kb)	NC_022299.1	4423792	4458386	34595	-	gene6375	gene6375	0
NC_022299.1	4858863	4858884	22	*	DOWN	21.3982	1.01896	Promoter (<=1kb)	NC_022299.1	4859301	4876338	17038	+	gene6392	gene6392	-438
NC_022299.1	4863895	4865173	1279	*	UP	1839.28	1.43919	Distal Intergenic	NC_022299.1	4859301	4876338	17038	+	gene6392	gene6392	5872
NC_022299.1	4897678	4897691	14	*	DOWN	4.33795	0.333688	Distal Intergenic	NC_022299.1	4911854	4915728	3875	-	gene6394	gene6394	18050
NC_022299.1	5108702	5113564	4863	*	DOWN	41.5313	0.00854201	Distal Intergenic	NC_022299.1	5107309	5131196	23888	-	gene6398	gene6398	22494
NC_022299.1	5181849	5182505	657	*	DOWN	11.4715	0.017487	Distal Intergenic	NC_022299.1	5155475	5169051	13577	-	gene6400	gene6400	-13454
NC_022299.1	5292602	5294389	1788	*	DOWN	25.9084	0.0144983	Promoter (<=1kb)	NC_022299.1	5248972	5292702	43731	-	gene6404	gene6404	0
NC_022299.1	5318501	5318559	59	*	DOWN	27.6259	0.476309	Promoter (2-3kb)	NC_022299.1	5316387	5319281	2895	+	gene6406	gene6406	2172
NC_022299.1	5318181	5318199	19	*	DOWN	3.34745	0.185969	Promoter (1-2kb)	NC_022299.1	5316387	5319281	2895	+	gene6406	gene6406	1812
NC_022299.1	5351621	5351649	29	*	UP	4.40068	0.157167	Distal Intergenic	NC_022299.1	5356111	5360084	3974	-	gene6408	gene6408	8463
NC_022299.1	5513429	5513485	57	*	DOWN	3.8128	0.0680857	Distal Intergenic	NC_022299.1	5449290	5537203	87914	-	gene6420	gene6420	23774
NC_022299.1	5578793	5581592	2800	*	DOWN	147.197	0.0525893	Distal Intergenic	NC_022299.1	5581968	5584986	3019	-	gene6422	gene6422	6193
NC_022299.1	5724309	5726282	1974	*	DOWN	1.62253	0.000822365	Distal Intergenic	NC_022299.1	5753475	5799245	45771	-	gene6424	gene6424	74936
NC_022299.1	5824658	5824672	15	*	DOWN	2.98	0.212857	Distal Intergenic	NC_022299.1	5753475	5799245	45771	-	gene6424	gene6424	-25427
NC_022299.1	5951963	5952035	73	*	DOWN	66.0661	0.917585	Distal Intergenic	NC_022299.1	5932417	5960137	27721	-	gene6426	gene6426	8174
NC_022299.1	6158873	6158897	25	*	UP	2.35472	0.0981135	Distal Intergenic	NC_022299.1	6142337	6244631	102295	+	gene6434	gene6434	16560
NC_022299.1	6302154	6302339	186	*	DOWN	40.4699	0.218756	Distal Intergenic	NC_022299.1	6378747	6420201	41455	-	gene6435	gene6435	118047
NC_022299.1	6862547	6862608	62	*	UP	7.8543	0.128759	Distal Intergenic	NC_022299.1	6866420	6867390	971	-	gene6454	gene6454	4843
NC_022299.1	7047671	7047701	31	*	UP	89.3043	2.97681	Distal Intergenic	NC_022299.1	7018214	7042820	24607	-	gene6459	gene6459	-4881
NC_022299.1	7338625	7338632	8	*	DOWN	8.64136	1.23448	Promoter (<=1kb)	NC_022299.1	7338570	7362888	24319	+	gene6470	gene6470	62
NC_022299.1	8125919	8125922	4	*	DOWN	25.0955	8.36515	Distal Intergenic	NC_022299.1	8150767	8154398	3632	+	gene6505	gene6505	-24848
NC_022299.1	8305803	8317167	11365	*	UP	52.2577	0.00459853	Promoter (<=1kb)	NC_022299.1	8306645	8307554	910	+	gene6508	gene6508	0
NC_022299.1	8317166	8317175	10	*	DOWN	3.21664	0.357404	Distal Intergenic	NC_022299.1	8307741	8311939	4199	-	gene6509	gene6509	-5236
NC_022299.1	8759986	8764034	4049	*	UP	83.4136	0.0206061	Distal Intergenic	NC_022299.1	8717766	8771928	54163	-	gene6528	gene6528	11942
NC_022299.1	9208604	9208618	15	*	DOWN	15.6156	1.1154	Distal Intergenic	NC_022299.1	9253745	9454896	201152	+	gene6541	gene6541	-45141
NC_022299.1	9516407	9516468	62	*	DOWN	9.71484	0.15926	Distal Intergenic	NC_022299.1	9522531	9531582	9052	+	gene6546	gene6546	-6124
NC_022299.1	9555691	9555697	7	*	DOWN	5.74577	0.957628	Distal Intergenic	NC_022299.1	9533732	9537313	3582	+	gene6547	gene6547	21965
NC_022299.1	9841166	9841224	59	*	DOWN	240.164	4.14077	Promoter (<=1kb)	NC_022299.1	9833771	9841897	8127	-	gene6566	gene6566	731
NC_022299.1	11294842	11296174	1333	*	UP	66.3786	0.0498338	Distal Intergenic	NC_022299.1	11294878	11302571	7694	-	gene6632	gene6632	7729
NC_022299.1	11336269	11337534	1266	*	UP	8.12474	0.00642272	Promoter (<=1kb)	NC_022299.1	11337195	11347868	10674	+	gene6634	gene6634	0
NC_022299.1	11847221	11847271	51	*	DOWN	16.0106	0.320213	Promoter (2-3kb)	NC_022299.1	11844297	11864809	20513	+	gene6658	gene6658	2974
NC_022299.1	11901872	11901930	59	*	DOWN	6.58894	0.113602	Distal Intergenic	NC_022299.1	11884633	11888805	4173	-	gene6661	gene6661	-13125
NC_022299.1	12053932	12054026	95	*	UP	66.2467	0.704753	Distal Intergenic	NC_022299.1	12036580	12071033	34454	+	gene6663	gene6663	17446
NC_022299.1	12079561	12079571	11	*	UP	0.279658	0.0279658	Distal Intergenic	NC_022299.1	12078622	12085440	6819	-	gene6664	gene6664	5879
NC_022299.1	12151329	12154144	2816	*	DOWN	73.828	0.0262267	Promoter (2-3kb)	NC_022299.1	12151251	12153099	1849	+	gene6668	gene6668	2893
NC_022299.1	12147256	12147391	136	*	DOWN	12.3553	0.0915204	Distal Intergenic	NC_022299.1	12151251	12153099	1849	+	gene6668	gene6668	-3995
NC_022299.1	12249950	12249957	8	*	UP	2.92648	0.418069	Promoter (<=1kb)	NC_022299.1	12240057	12249641	9585	-	gene6670	gene6670	-316
NC_022299.1	12422197	12422251	55	*	UP	4417.44	81.8044	Promoter (1-2kb)	NC_022299.1	12420749	12423433	2685	-	gene6684	gene6684	1236
NC_022299.1	12878176	12878201	26	*	UP	17.8457	0.713829	Distal Intergenic	NC_022299.1	12864127	12874717	10591	-	gene6695	gene6695	-3484
NC_022299.1	13144928	13144940	13	*	UP	0.673043	0.0560869	Distal Intergenic	NC_022299.1	13141240	13158658	17419	+	gene6710	gene6710	3700
NC_022299.1	13236325	13245349	9025	*	DOWN	474.142	0.0525423	Distal Intergenic	NC_022299.1	13234720	13257491	22772	-	gene6717	gene6717	21166
NC_022299.1	13323410	13323433	24	*	UP	220.648	9.59339	Distal Intergenic	NC_022299.1	13294870	13298345	3476	+	gene6719	gene6719	28563
NC_022299.1	13735740	13739002	3263	*	UP	17.4088	0.00533686	Distal Intergenic	NC_022299.1	13686155	13704549	18395	-	gene6735	gene6735	-34453
NC_022299.1	14586908	14586948	41	*	DOWN	4.72739	0.118185	Distal Intergenic	NC_022299.1	14567642	14591822	24181	+	gene6765	gene6765	19306
NC_022299.1	14644117	14651940	7824	*	UP	10.3761	0.00132636	Promoter (<=1kb)	NC_022299.1	14628601	14645110	16510	-	gene6767	gene6767	0
NC_022299.1	14873993	14874000	8	*	UP	14.4922	2.07032	Promoter (<=1kb)	NC_022299.1	14874906	14910116	35211	+	gene6771	gene6771	-913
NC_022299.1	14911110	14911139	30	*	DOWN	1.26465	0.0436086	Promoter (<=1kb)	NC_022299.1	14910045	14911583	1539	-	gene6772	gene6772	473
NC_022299.1	15165706	15165765	60	*	DOWN	167.862	2.84512	Distal Intergenic	NC_022299.1	15126551	15154442	27892	+	gene6787	gene6787	39214
NC_022299.1	15266680	15270296	3617	*	UP	6.16585	0.00170516	Distal Intergenic	NC_022299.1	15277240	15278880	1641	+	gene6788	gene6788	-10560
NC_022299.1	15345133	15345180	48	*	UP	3.18764	0.0678221	Distal Intergenic	NC_022299.1	15291060	15291132	73	-	gene6789	gene6789	-54048
NC_022299.1	15678153	15678195	43	*	DOWN	3.50699	0.0834998	Distal Intergenic	NC_022299.1	15669171	15703813	34643	-	gene6792	gene6792	25660
NC_022299.1	15739452	15739479	28	*	UP	26.1442	0.968305	Promoter (<=1kb)	NC_022299.1	15739750	15761331	21582	+	gene6794	gene6794	-298
NC_022299.1	15883462	15883509	48	*	UP	140.57	2.99085	Distal Intergenic	NC_022299.1	15879540	15915689	36150	+	gene6798	gene6798	3969
NC_022299.1	15936557	15937635	1079	*	UP	144.078	0.133653	Distal Intergenic	NC_022299.1	15920678	15932753	12076	+	gene6799	gene6799	16957
NC_022299.1	16037775	16037831	57	*	DOWN	5.16575	0.0922456	Distal Intergenic	NC_022299.1	16041645	16044715	3071	+	gene6802	gene6802	-3870
NC_022299.1	16377689	16377711	23	*	UP	14.2986	0.649934	Distal Intergenic	NC_022299.1	16399644	16403577	3934	+	gene6820	gene6820	-21955
NC_022299.1	16902729	16902776	48	*	DOWN	97.4519	2.07345	Distal Intergenic	NC_022299.1	16878587	16930540	51954	-	gene6843	gene6843	27811
NC_022299.1	17139208	17139216	9	*	UP	87.5067	10.9383	Promoter (1-2kb)	NC_022299.1	17126315	17137531	11217	-	gene6849	gene6849	-1685
NC_022299.1	17505685	17505776	92	*	DOWN	2.35173	0.0258432	Distal Intergenic	NC_022299.1	17561664	17563284	1621	-	gene6862	gene6862	57599
NC_022299.1	17807034	17811103	4070	*	DOWN	217.351	0.0534164	Distal Intergenic	NC_022299.1	17831542	17840494	8953	+	gene6874	gene6874	-24508
NC_022299.1	17816319	17816359	41	*	DOWN	7.4e+21	1.85e+20	Distal Intergenic	NC_022299.1	17831542	17840494	8953	+	gene6874	gene6874	-15223
NC_022299.1	17845975	17846005	31	*	DOWN	6.68045	0.222682	Promoter (2-3kb)	NC_022299.1	17844235	17848014	3780	-	gene6876	gene6876	2039
NC_022299.1	18374493	18374566	74	*	UP	25.6465	0.351321	Promoter (<=1kb)	NC_022299.1	18375011	18382102	7092	+	gene6890	gene6890	-518
NC_022299.1	18395997	18396118	122	*	DOWN	21.3598	0.176527	Distal Intergenic	NC_022299.1	18375011	18382102	7092	+	gene6890	gene6890	21107
NC_022299.1	18842503	18842506	4	*	DOWN	2.60541	0.868471	Distal Intergenic	NC_022299.1	18847087	18849440	2354	-	gene6897	gene6897	6937
NC_022299.1	19800996	19801024	29	*	UP	23.8519	0.851852	Distal Intergenic	NC_022299.1	19703829	19705419	1591	+	gene6906	gene6906	97195
NC_022299.1	21476479	21476593	115	*	DOWN	2.35285	0.020639	Distal Intergenic	NC_022299.1	21449491	21520299	70809	-	gene6913	gene6913	43820
NC_022299.1	21600981	21600990	10	*	DOWN	16.4283	1.82536	Distal Intergenic	NC_022299.1	21449491	21520299	70809	-	gene6913	gene6913	-80691
NC_022299.1	22422073	22423894	1822	*	UP	14.593	0.00801375	Distal Intergenic	NC_022299.1	22405003	22550871	145869	-	gene6916	gene6916	128798
NC_022299.1	24373942	24373945	4	*	DOWN	10.0313	3.34378	Distal Intergenic	NC_022299.1	24572766	24573993	1228	+	gene6931	gene6931	-198824
NC_022299.1	24549940	24549966	27	*	DOWN	3.60719	0.138738	Distal Intergenic	NC_022299.1	24572766	24573993	1228	+	gene6931	gene6931	-22826
NC_022299.1	26278292	26278371	80	*	UP	27.5754	0.349056	Distal Intergenic	NC_022299.1	26432369	26439530	7162	-	gene6937	gene6937	161238
NC_022299.1	27132009	27132041	33	*	DOWN	7.38012	0.230629	Distal Intergenic	NC_022299.1	27103635	27117889	14255	+	gene6943	gene6943	28406
NC_022299.1	28505242	28505266	25	*	UP	23.3042	0.971008	Distal Intergenic	NC_022299.1	28464219	28467248	3030	-	gene6954	gene6954	-38018
NC_022299.1	30247100	30247107	8	*	UP	0.563359	0.0804798	Distal Intergenic	NC_022299.1	30170912	30170983	72	-	gene6958	gene6958	-76124
NC_022299.1	30566119	30566185	67	*	DOWN	2.27351	0.0344471	Distal Intergenic	NC_022299.1	30567588	30571136	3549	-	gene6961	gene6961	5017
NC_022299.1	31316538	31316559	22	*	UP	187.068	8.908	Distal Intergenic	NC_022299.1	31189222	31263159	73938	+	gene6966	gene6966	127337
NC_022299.1	31793444	31793451	8	*	DOWN	8.89672	1.27096	Distal Intergenic	NC_022299.1	31627178	31628053	876	-	gene6967	gene6967	-165398
NC_022299.1	31956735	31956748	14	*	DOWN	2.93971	0.226132	Distal Intergenic	NC_022299.1	31627178	31628053	876	-	gene6967	gene6967	-328695
NC_022299.1	34415043	34415086	44	*	UP	2.78661	0.0648049	Promoter (<=1kb)	NC_022299.1	34415752	34418638	2887	+	gene6981	gene6981	-709
NC_022299.1	34590987	34594361	3375	*	DOWN	72.5495	0.0215025	Distal Intergenic	NC_022299.1	34597169	34640784	43616	+	gene6985	gene6985	-6182
NC_022299.1	34639885	34639888	4	*	DOWN	13.7841	4.59472	Distal Intergenic	NC_022299.1	34640765	34660657	19893	-	gene6986	gene6986	20772
NC_022299.1	35154231	35154261	31	*	UP	7.3076	0.243587	Distal Intergenic	NC_022299.1	35145363	35160051	14689	+	gene6999	gene6999	8898
NC_022299.1	35282146	35282170	25	*	DOWN	34.2756	1.42815	Distal Intergenic	NC_022299.1	35268336	35288896	20561	-	gene7005	gene7005	6750
NC_022299.1	35505650	35505734	85	*	UP	12.3265	0.146744	Distal Intergenic	NC_022299.1	35499364	35512311	12948	+	gene7012	gene7012	6370
NC_022299.1	36907623	36907667	45	*	DOWN	2.62263	0.0596052	Distal Intergenic	NC_022299.1	36867635	36875105	7471	+	gene7054	gene7054	40032
NC_022299.1	39708301	39710310	2010	*	DOWN	25.0118	0.0124499	Distal Intergenic	NC_022299.1	39708484	39715030	6547	-	gene7172	gene7172	6729
NC_022299.1	39729480	39733931	4452	*	DOWN	85.4067	0.0191882	Distal Intergenic	NC_022299.1	39729373	39747828	18456	+	gene7174	gene7174	4558
NC_022299.1	39749519	39750660	1142	*	UP	8.68369	0.0076106	Promoter (2-3kb)	NC_022299.1	39748275	39762159	13885	+	gene7175	gene7175	2385
NC_022299.1	39785509	39785532	24	*	DOWN	3.36165	0.146159	Distal Intergenic	NC_022299.1	39770799	39776872	6074	+	gene7177	gene7177	14733
NC_022299.1	40148835	40148838	4	*	DOWN	5.40091	1.8003	Distal Intergenic	NC_022299.1	40140344	40142334	1991	-	gene7200	gene7200	-6504
NC_022299.1	40323425	40324792	1368	*	DOWN	22.166	0.0162151	Distal Intergenic	NC_022299.1	40316226	40336889	20664	-	gene7206	gene7206	13464
NC_022299.1	40573029	40573229	201	*	DOWN	91.1665	0.455832	Distal Intergenic	NC_022299.1	40564978	40565148	171	+	gene7213	gene7213	8251
NC_022299.1	40614776	40614827	52	*	UP	11.8787	0.232915	Distal Intergenic	NC_022299.1	40605757	40609437	3681	-	gene7215	gene7215	-5390
NC_022299.1	41202507	41202539	33	*	UP	21.4902	0.671568	Distal Intergenic	NC_022299.1	41010134	41427376	417243	-	gene7222	gene7222	224869
NC_022299.1	41260855	41260886	32	*	UP	106.644	3.44014	Distal Intergenic	NC_022299.1	41010134	41427376	417243	-	gene7222	gene7222	166521
NC_022299.1	41571121	41571139	19	*	UP	29.217	1.62317	Distal Intergenic	NC_022299.1	41010134	41427376	417243	-	gene7222	gene7222	-143763
NC_022299.1	41896569	41896829	261	*	DOWN	0.0854014	0.000328467	Distal Intergenic	NC_022299.1	41937197	41968745	31549	+	gene7226	gene7226	-40628
NC_022299.1	41937186	41937349	164	*	UP	49.0886	0.301157	Promoter (<=1kb)	NC_022299.1	41937197	41968745	31549	+	gene7226	gene7226	0
NC_022299.1	42465991	42466056	66	*	UP	6.25572	0.0962419	Distal Intergenic	NC_022299.1	42475775	42480791	5017	+	gene7238	gene7238	-9784
NC_022299.1	42725220	42725275	56	*	DOWN	35.5826	0.646956	Distal Intergenic	NC_022299.1	42620598	42625099	4502	-	gene7243	gene7243	-100176
NC_022299.1	43112682	43112701	20	*	UP	105.883	5.57279	Distal Intergenic	NC_022299.1	43095277	43098047	2771	-	gene7246	gene7246	-14654
NC_022299.1	43243298	43243312	15	*	UP	5.37662	0.384044	Promoter (<=1kb)	NC_022299.1	43235522	43243799	8278	-	gene7247	gene7247	501
NC_022299.1	43696653	43696771	119	*	DOWN	29.2509	0.247889	Distal Intergenic	NC_022299.1	43741890	43770829	28940	+	gene7253	gene7253	-45237
NC_022299.1	44413599	44413665	67	*	DOWN	183.98	2.78757	Distal Intergenic	NC_022299.1	43975349	44172044	196696	+	gene7255	gene7255	438316
NC_022299.1	47013286	47013365	80	*	UP	2.65974	0.0336675	Distal Intergenic	NC_022299.1	46990878	47003998	13121	+	gene7297	gene7297	22487
NC_022299.1	47068572	47068719	148	*	UP	10.6984	0.0727781	Distal Intergenic	NC_022299.1	47065525	47068589	3065	+	gene7298	gene7298	3194
NC_022299.1	47914319	47914366	48	*	DOWN	5.31299	0.113042	Distal Intergenic	NC_022299.1	47916844	47923024	6181	-	gene7313	gene7313	8705
NC_022299.1	48078312	48078328	17	*	UP	11.9682	0.748014	Promoter (1-2kb)	NC_022299.1	48076548	48083253	6706	+	gene7327	gene7327	1780
NC_022299.1	48119743	48119748	6	*	UP	11.0369	2.20737	Promoter (1-2kb)	NC_022299.1	48118002	48125964	7963	+	gene7331	gene7331	1746
NC_022299.1	48375528	48375531	4	*	DOWN	4.99351	1.6645	Promoter (1-2kb)	NC_022299.1	48373849	48390898	17050	+	gene7340	gene7340	1682
NC_022299.1	48469594	48469627	34	*	UP	2.80477	0.0849931	Promoter (<=1kb)	NC_022299.1	48469157	48490253	21097	+	gene7349	gene7349	470
NC_022299.1	48499566	48499595	30	*	DOWN	3.25269	0.112162	Promoter (2-3kb)	NC_022299.1	48497358	48498902	1545	+	gene7351	gene7351	2237
NC_022299.1	48648744	48658059	9316	*	UP	135.943	0.014594	Promoter (<=1kb)	NC_022299.1	48657442	48686125	28684	+	gene7366	gene7366	0
NC_022299.1	48653910	48653934	25	*	DOWN	3.51906	0.146628	Distal Intergenic	NC_022299.1	48657442	48686125	28684	+	gene7366	gene7366	-3532
NC_022299.1	48682988	48683109	122	*	UP	6.75481	0.0558249	Distal Intergenic	NC_022299.1	48671863	48675310	3448	+	gene7367	gene7367	11246
NC_022299.1	48675539	48675547	9	*	DOWN	3.81095	0.476368	Distal Intergenic	NC_022299.1	48671863	48675310	3448	+	gene7367	gene7367	3684
NC_022299.1	48749813	48749848	36	*	UP	83.1823	2.37664	Distal Intergenic	NC_022299.1	48743262	48750047	6786	+	gene7368	gene7368	6586
NC_022299.1	49039148	49039153	6	*	UP	4.85695	0.97139	Distal Intergenic	NC_022299.1	49108899	49122969	14071	-	gene7374	gene7374	83821
NC_022299.1	49093099	49093216	118	*	DOWN	30.1166	0.257407	Distal Intergenic	NC_022299.1	49108899	49122969	14071	-	gene7374	gene7374	29870
NC_022299.1	49544019	49544072	54	*	DOWN	13.4961	0.254644	Distal Intergenic	NC_022299.1	49499299	49510118	10820	-	gene7382	gene7382	-33954
NC_022299.1	50271969	50272564	596	*	UP	27.4429	0.0461226	Distal Intergenic	NC_022299.1	50049922	50444672	394751	+	gene7385	gene7385	222642
NC_022299.1	52483366	52483426	61	*	DOWN	39.9693	0.666154	Distal Intergenic	NC_022299.1	52328415	52390825	62411	-	gene7392	gene7392	-92601
NC_022299.1	52624023	52624036	14	*	DOWN	8.14478	0.626522	Distal Intergenic	NC_022299.1	52661954	52662025	72	+	gene7393	gene7393	-37931
NC_022299.1	54228585	54228590	6	*	DOWN	8.83461	1.76692	Distal Intergenic	NC_022299.1	54008103	54008174	72	-	gene7406	gene7406	-220416
NC_022299.1	54819935	54820043	109	*	UP	8.15988	0.0755545	Distal Intergenic	NC_022299.1	54804512	54843204	38693	-	gene7409	gene7409	23269
NC_022299.1	57042989	57043028	40	*	DOWN	14.121	0.362077	Distal Intergenic	NC_022299.1	57018728	57022730	4003	-	gene7437	gene7437	-20298
NC_022299.1	57747838	57747906	69	*	DOWN	176.535	2.5961	Promoter (<=1kb)	NC_022299.1	57714159	57748710	34552	-	gene7445	gene7445	872
NC_022299.1	57834747	57834806	60	*	DOWN	26.6808	0.452216	Distal Intergenic	NC_022299.1	57811856	57878470	66615	-	gene7448	gene7448	43723
NC_022299.1	57892373	57892481	109	*	DOWN	51.9797	0.481294	Promoter (<=1kb)	NC_022299.1	57884913	57891634	6722	-	gene7449	gene7449	-847
NC_022299.1	58574691	58579718	5028	*	UP	115.833	0.0230422	Distal Intergenic	NC_022299.1	58551041	58595792	44752	-	gene7464	gene7464	21101
NC_022299.1	58650463	58650525	63	*	DOWN	34.7451	0.560404	Distal Intergenic	NC_022299.1	58614514	58663402	48889	-	gene7465	gene7465	12939
NC_022299.1	59133117	59133234	118	*	DOWN	19.5206	0.166843	Distal Intergenic	NC_022299.1	59130002	59152368	22367	-	gene7474	gene7474	19251
NC_022299.1	62103905	62103959	55	*	DOWN	8.42804	0.156075	Distal Intergenic	NC_022299.1	62147466	62293102	145637	+	gene7490	gene7490	-43561
NC_022299.1	64917482	64917751	270	*	DOWN	1.82064	0.00676816	Promoter (2-3kb)	NC_022299.1	64917215	64919869	2655	-	gene7508	gene7508	2387
NC_022299.1	65102317	65102320	4	*	DOWN	25.084	8.36134	Distal Intergenic	NC_022299.1	65095361	65096633	1273	-	gene7511	gene7511	-5687
NC_022299.1	65765076	65765143	68	*	UP	3.40116	0.0507636	Distal Intergenic	NC_022299.1	65839317	65840484	1168	-	gene7521	gene7521	75408
NC_022299.1	66771844	66771857	14	*	UP	5.78499	0.444999	Distal Intergenic	NC_022299.1	66367844	66774982	407139	-	gene7522	gene7522	3138
NC_022299.1	66837403	66837450	48	*	UP	50.6663	1.07801	Distal Intergenic	NC_022299.1	66815641	66878145	62505	-	gene7523	gene7523	40742
NC_022299.1	67250274	67250325	52	*	UP	1030.34	20.2027	Distal Intergenic	NC_022299.1	66977188	66991351	14164	-	gene7525	gene7525	-258974
NC_022299.1	72359517	72359529	13	*	UP	3.55666	0.296388	Distal Intergenic	NC_022299.1	73057720	73065055	7336	-	gene7546	gene7546	705538
NC_022299.1	73766037	73766103	67	*	UP	2.34122	0.0354731	Distal Intergenic	NC_022299.1	73057720	73065055	7336	-	gene7546	gene7546	-701048
NC_022299.1	74551842	74551848	7	*	DOWN	3.04316	0.507194	Distal Intergenic	NC_022299.1	75314158	76373598	1059441	+	gene7547	gene7547	-762316
NC_022299.1	76149803	76149824	22	*	UP	1.08253	0.051549	Distal Intergenic	NC_022299.1	76429314	76561806	132493	+	gene7548	gene7548	-279511
NC_022299.1	77319232	77319328	97	*	UP	3.73068	0.0388613	Distal Intergenic	NC_022299.1	77314002	77339154	25153	+	gene7560	gene7560	5326
NC_022299.1	78378410	78381919	3510	*	UP	22.8558	0.00651349	Distal Intergenic	NC_022299.1	78321803	78345858	24056	+	gene7569	gene7569	60116
NC_022299.1	80037767	80037848	82	*	DOWN	3.38617	0.0418046	Distal Intergenic	NC_022299.1	79899397	80379729	480333	-	gene7575	gene7575	341962
NC_022299.1	82131385	82131394	10	*	UP	2.99275	0.332527	Distal Intergenic	NC_022299.1	82380176	82382367	2192	+	gene7578	gene7578	-248791
NC_022299.1	82587168	82587222	55	*	UP	6.58415	0.121929	Distal Intergenic	NC_022299.1	82380176	82382367	2192	+	gene7578	gene7578	207046
NC_022299.1	83231082	83231109	28	*	DOWN	0.745463	0.0276097	Distal Intergenic	NC_022299.1	83203030	83203101	72	-	gene7582	gene7582	-28008
NC_022299.1	83313228	83313243	16	*	DOWN	3.02186	0.201457	Distal Intergenic	NC_022299.1	83373507	83375508	2002	-	gene7583	gene7583	62280
NC_022299.1	83885909	83885926	18	*	UP	14.3881	0.846361	Distal Intergenic	NC_022299.1	83834908	83907917	73010	-	gene7584	gene7584	22008
NC_022299.1	86880373	86880409	37	*	DOWN	17.5555	0.487652	Distal Intergenic	NC_022299.1	86924959	86939190	14232	-	gene7601	gene7601	58817
NC_022299.1	89126954	89127433	480	*	DOWN	190.243	0.397167	Distal Intergenic	NC_022299.1	89108171	89113114	4944	+	gene7606	gene7606	19262
NC_022299.1	95225552	95225574	23	*	DOWN	25.844	1.17473	Distal Intergenic	NC_022299.1	95396569	95397194	626	-	gene7646	gene7646	171642
NC_022299.1	96758583	96758600	18	*	DOWN	3.84579	0.226223	Distal Intergenic	NC_022299.1	96830217	96850335	20119	-	gene7650	gene7650	91752
NC_022299.1	97621632	97622328	697	*	DOWN	1.50402	0.00216095	Distal Intergenic	NC_022299.1	97681625	97783616	101992	+	gene7655	gene7655	-59993
NC_022299.1	97989769	97989780	12	*	UP	3.06366	0.278515	Distal Intergenic	NC_022299.1	98002363	98003242	880	-	gene7658	gene7658	13473
NC_022299.1	98212026	98212144	119	*	UP	8.75776	0.0742183	Distal Intergenic	NC_022299.1	98171331	98189077	17747	+	gene7661	gene7661	40813
NC_022299.1	98388009	98388053	45	*	DOWN	434.879	9.88361	Distal Intergenic	NC_022299.1	98404206	98487013	82808	-	gene7662	gene7662	99004
NC_022299.1	98416923	98416929	7	*	UP	6.44234	1.07372	Distal Intergenic	NC_022299.1	98404206	98487013	82808	-	gene7662	gene7662	70090
NC_022299.1	99094172	99094279	108	*	DOWN	6.82753	0.0638087	Distal Intergenic	NC_022299.1	98828937	98853730	24794	-	gene7664	gene7664	-240549
NC_022299.1	101326098	101326109	12	*	DOWN	2.86352	0.26032	Distal Intergenic	NC_022299.1	101018390	101026816	8427	-	gene7669	gene7669	-299293
NC_022299.1	101554173	101554210	38	*	DOWN	4.45454	0.120393	Distal Intergenic	NC_022299.1	101018390	101026816	8427	-	gene7669	gene7669	-527394
NC_022299.1	102652050	102652245	196	*	UP	33.624	0.172431	Distal Intergenic	NC_022299.1	102663155	102676183	13029	+	gene7671	gene7671	-11105
NC_022299.1	102919900	102922602	2703	*	DOWN	2.09112	0.000773916	Distal Intergenic	NC_022299.1	102663155	102676183	13029	+	gene7671	gene7671	259447
NC_022299.1	103196116	103196138	23	*	UP	1.98998	0.0904537	Distal Intergenic	NC_022299.1	103300394	103300465	72	-	gene7673	gene7673	104349
NC_022299.1	104094976	104095216	241	*	UP	2146.17	8.94238	Distal Intergenic	NC_022299.1	104149545	104195830	46286	-	gene7676	gene7676	100854
NC_022299.1	104118775	104118828	54	*	DOWN	3.6042	0.0680039	Distal Intergenic	NC_022299.1	104149545	104195830	46286	-	gene7676	gene7676	77055
NC_022299.1	104140689	104140750	62	*	UP	673.11	11.0346	Distal Intergenic	NC_022299.1	104149545	104195830	46286	-	gene7676	gene7676	55141
NC_022299.1	104962740	104962744	5	*	UP	2.23286	0.558214	Distal Intergenic	NC_022299.1	104680288	104877040	196753	+	gene7679	gene7679	282456
NC_022299.1	104962753	104962761	9	*	UP	1.80805	0.226006	Distal Intergenic	NC_022299.1	104680288	104877040	196753	+	gene7679	gene7679	282473
NC_022299.1	105031918	105035811	3894	*	DOWN	21.1344	0.00542883	Distal Intergenic	NC_022299.1	104680288	104877040	196753	+	gene7679	gene7679	355523
NC_022299.1	105030418	105031467	1050	*	DOWN	14.6116	0.0139291	Distal Intergenic	NC_022299.1	104680288	104877040	196753	+	gene7679	gene7679	351179
NC_022299.1	105132292	105132299	8	*	UP	2.92648	0.418069	Distal Intergenic	NC_022299.1	105565369	105566582	1214	+	gene7681	gene7681	-433077
NC_022300.1	5440	5457	18	*	UP	19.5745	1.15144	Distal Intergenic	NC_022300.1	105281	106244	964	-	gene7691	gene7691	100804
NC_022300.1	2980	2994	15	*	UP	1.30433	0.0931661	Distal Intergenic	NC_022300.1	105281	106244	964	-	gene7691	gene7691	103264
NC_022300.1	535590	535663	74	*	DOWN	1.78426	0.024442	Distal Intergenic	NC_022300.1	532018	532089	72	-	gene7698	gene7698	-3574
NC_022300.1	664376	664445	70	*	UP	11.5279	0.167071	Distal Intergenic	NC_022300.1	715117	779854	64738	+	gene7699	gene7699	-50741
NC_022300.1	694599	694617	19	*	UP	5.77084	0.320602	Distal Intergenic	NC_022300.1	715117	779854	64738	+	gene7699	gene7699	-20518
NC_022300.1	1039739	1039767	29	*	UP	106.287	3.79596	Distal Intergenic	NC_022300.1	945391	1023020	77630	-	gene7701	gene7701	-16747
NC_022300.1	1148836	1148920	85	*	DOWN	39.9324	0.475386	Distal Intergenic	NC_022300.1	1022450	1181661	159212	-	gene7702	gene7702	32825
NC_022300.1	2023438	2023457	20	*	DOWN	26.1549	1.37658	Distal Intergenic	NC_022300.1	1842543	1877262	34720	-	gene7710	gene7710	-146195
NC_022300.1	2392927	2392987	61	*	UP	6.21434	0.103572	Distal Intergenic	NC_022300.1	1842543	1877262	34720	-	gene7710	gene7710	-515725
NC_022300.1	4995315	4995428	114	*	UP	7.72664	0.0683773	Distal Intergenic	NC_022300.1	5102073	5102144	72	-	gene7712	gene7712	106829
NC_022300.1	5681863	5681974	112	*	UP	19.4589	0.175306	Distal Intergenic	NC_022300.1	5703942	5706247	2306	-	gene7718	gene7718	24384
NC_022300.1	6107892	6107981	90	*	DOWN	68.4809	0.769449	Distal Intergenic	NC_022300.1	6373854	6412021	38168	-	gene7720	gene7720	304129
NC_022300.1	6886868	6886918	51	*	UP	6.8833	0.137666	Distal Intergenic	NC_022300.1	6788961	6966064	177104	-	gene7724	gene7724	79196
NC_022300.1	7543380	7543393	14	*	DOWN	17.2726	1.32866	Distal Intergenic	NC_022300.1	7579412	7618645	39234	-	gene7732	gene7732	75265
NC_022300.1	7629235	7629293	59	*	UP	0.187651	0.00323537	Distal Intergenic	NC_022300.1	7579412	7618645	39234	-	gene7732	gene7732	-10648
NC_022300.1	7820251	7820268	18	*	DOWN	17.4435	1.02609	Distal Intergenic	NC_022300.1	7753139	7811300	58162	-	gene7735	gene7735	-8968
NC_022300.1	7989056	7989615	560	*	DOWN	3.56667	0.00638044	Distal Intergenic	NC_022300.1	7886331	7903665	17335	-	gene7736	gene7736	-85950
NC_022300.1	8391966	8392063	98	*	DOWN	34.3684	0.354313	Distal Intergenic	NC_022300.1	8398220	8445786	47567	+	gene7739	gene7739	-6254
NC_022300.1	8424307	8424345	39	*	UP	9.1933	0.241929	Distal Intergenic	NC_022300.1	8398220	8445786	47567	+	gene7739	gene7739	26125
NC_022300.1	9739377	9739398	22	*	DOWN	38.2029	1.81918	Distal Intergenic	NC_022300.1	9714103	9751375	37273	-	gene7750	gene7750	11998
NC_022300.1	10530986	10531074	89	*	UP	126.99	1.44306	Distal Intergenic	NC_022300.1	10527533	10606114	78582	+	gene7759	gene7759	3541
NC_022300.1	10877169	10877180	12	*	DOWN	5.34398	0.485817	Distal Intergenic	NC_022300.1	10843516	10865597	22082	-	gene7765	gene7765	-11583
NC_022300.1	10898746	10899797	1052	*	DOWN	126.854	0.120698	Promoter (<=1kb)	NC_022300.1	10899070	10912583	13514	+	gene7766	gene7766	0
NC_022300.1	17912639	17912671	33	*	DOWN	18.3702	0.574068	Distal Intergenic	NC_022300.1	17154773	17181347	26575	+	gene7790	gene7790	757898
NC_022300.1	21267960	21267996	37	*	DOWN	2.14873	0.0596869	Distal Intergenic	NC_022300.1	21218439	21223176	4738	-	gene7796	gene7796	-44820
NC_022300.1	21631800	21631803	4	*	UP	1.10508	0.368361	Distal Intergenic	NC_022300.1	21661106	21663320	2215	-	gene7799	gene7799	31520
NC_022300.1	22064748	22064784	37	*	UP	71.5813	1.98837	Distal Intergenic	NC_022300.1	22058172	22060567	2396	+	gene7801	gene7801	6612
NC_022300.1	22247342	22247378	37	*	UP	5.91976	0.164438	Promoter (<=1kb)	NC_022300.1	22247327	22250077	2751	+	gene7813	gene7813	51
NC_022300.1	22247487	22247510	24	*	UP	0.772863	0.0336027	Promoter (<=1kb)	NC_022300.1	22247327	22250077	2751	+	gene7813	gene7813	183
NC_022300.1	22249727	22249739	13	*	DOWN	2.54932	0.212443	Promoter (2-3kb)	NC_022300.1	22247327	22250077	2751	+	gene7813	gene7813	2412
NC_022300.1	23785062	23785100	39	*	UP	12.2204	0.321589	Distal Intergenic	NC_022300.1	23935992	23936063	72	+	gene7831	gene7831	-150930
NC_022300.1	24767478	24767505	28	*	UP	3.98028	0.147418	Distal Intergenic	NC_022300.1	24416411	24906909	490499	-	gene7843	gene7843	139431
NC_022300.1	27355021	27355064	44	*	UP	0.533892	0.0124161	Distal Intergenic	NC_022300.1	27526581	27870393	343813	-	gene7848	gene7848	515372
NC_022300.1	28647339	28647395	57	*	DOWN	6.86363	0.122565	Distal Intergenic	NC_022300.1	28563194	28619319	56126	+	gene7854	gene7854	84201
NC_022300.1	28884207	28884239	33	*	UP	26.2802	0.821257	Distal Intergenic	NC_022300.1	28913557	28916542	2986	-	gene7856	gene7856	32335
NC_022300.1	28984978	28985050	73	*	UP	43.8635	0.609216	Distal Intergenic	NC_022300.1	28919717	29180209	260493	+	gene7857	gene7857	65333
NC_022300.1	29187606	29187627	22	*	DOWN	4.16247	0.198213	Distal Intergenic	NC_022300.1	28919717	29180209	260493	+	gene7857	gene7857	267910
NC_022300.1	36714952	36717691	2740	*	UP	5.43359	0.00198379	Distal Intergenic	NC_022300.1	36876065	36876483	419	+	gene7876	gene7876	-161113
NC_022300.1	39548558	39548573	16	*	UP	14.099	0.939931	Distal Intergenic	NC_022300.1	39703168	39703562	395	+	gene7906	gene7906	-154610
NC_022300.1	42231061	42231068	8	*	UP	4.311	0.615858	Distal Intergenic	NC_022300.1	42265405	42269162	3758	-	gene7919	gene7919	38101
NC_022300.1	44302949	44303024	76	*	DOWN	20.6415	0.27522	Distal Intergenic	NC_022300.1	44309259	44395626	86368	-	gene7937	gene7937	92677
NC_022300.1	44312839	44312842	4	*	DOWN	1.92484	0.641613	Distal Intergenic	NC_022300.1	44309259	44395626	86368	-	gene7937	gene7937	82787
NC_022300.1	44401584	44401589	6	*	UP	4.24879	0.849758	Distal Intergenic	NC_022300.1	44309259	44395626	86368	-	gene7937	gene7937	-5963
NC_022300.1	45398476	45398588	113	*	UP	4.40986	0.0393737	Distal Intergenic	NC_022300.1	45232950	45259767	26818	-	gene7944	gene7944	-138821
NC_022300.1	45411957	45411987	31	*	UP	7.74846	0.258282	Distal Intergenic	NC_022300.1	45232950	45259767	26818	-	gene7944	gene7944	-152220
NC_022300.1	46957476	46957515	40	*	UP	0.00112786	2.89196e-05	Distal Intergenic	NC_022300.1	47027224	47154442	127219	+	gene7952	gene7952	-69748
NC_022300.1	49265541	49265552	12	*	UP	35.9849	3.27135	Distal Intergenic	NC_022300.1	49209601	49422753	213153	+	gene7965	gene7965	55951
NC_022300.1	51814311	51814391	81	*	UP	28.4153	0.355192	Distal Intergenic	NC_022300.1	51823868	52085034	261167	+	gene7982	gene7982	-9557
NC_022300.1	58979041	58979129	89	*	UP	14.9132	0.169468	Distal Intergenic	NC_022300.1	58870361	58927277	56917	-	gene8047	gene8047	-51852
NC_022300.1	59316664	59316714	51	*	DOWN	40.295	0.8059	Distal Intergenic	NC_022300.1	59158264	59229972	71709	+	gene8050	gene8050	158450
NC_022300.1	60000759	60001706	948	*	DOWN	9.04575	0.00955201	Distal Intergenic	NC_022300.1	59981569	60021381	39813	-	gene8058	gene8058	20622
NC_022300.1	60376056	60381424	5369	*	UP	170.901	0.0318371	Distal Intergenic	NC_022300.1	60327388	60344214	16827	-	gene8065	gene8065	-37210
NC_022300.1	60431830	60431834	5	*	UP	16.334	4.08351	Distal Intergenic	NC_022300.1	60356905	60491858	134954	-	gene8066	gene8066	60028
NC_022300.1	60910459	60910491	33	*	UP	6.73098	0.210343	Distal Intergenic	NC_022300.1	60872120	60944264	72145	+	gene8071	gene8071	38371
NC_022300.1	61136258	61136304	47	*	UP	11.862	0.257869	Distal Intergenic	NC_022300.1	61190778	61232436	41659	+	gene8076	gene8076	-54520
NC_022300.1	62637085	62639017	1933	*	UP	3.31583	0.00171627	Distal Intergenic	NC_022300.1	62596694	62604994	8301	+	gene8093	gene8093	42323
NC_022300.1	64137795	64137818	24	*	DOWN	0.565388	0.0245821	Distal Intergenic	NC_022300.1	64053682	64369817	316136	+	gene8110	gene8110	84136
NC_022300.1	65829675	65829826	152	*	DOWN	109.487	0.725082	Promoter (1-2kb)	NC_022300.1	65830493	65831446	954	-	gene8120	gene8120	1771
NC_022300.1	65955242	65955308	67	*	DOWN	6.48484	0.0982552	Distal Intergenic	NC_022300.1	65852202	65852273	72	-	gene8121	gene8121	-103035
NC_022300.1	66158831	66158879	49	*	UP	29.8242	0.621338	Promoter (1-2kb)	NC_022300.1	66157566	66159772	2207	+	gene8123	gene8123	1313
NC_022300.1	67596732	67598731	2000	*	UP	45.7282	0.0228755	Distal Intergenic	NC_022300.1	67593536	67598542	5007	+	gene8129	gene8129	5195
NC_022300.1	67596789	67597228	440	*	DOWN	9.22316	0.0210095	Distal Intergenic	NC_022300.1	67593536	67598542	5007	+	gene8129	gene8129	3692
NC_022300.1	67598415	67598649	235	*	DOWN	2.70912	0.0115775	Distal Intergenic	NC_022300.1	67593536	67598542	5007	+	gene8129	gene8129	5113
NC_022300.1	67669344	67669429	86	*	DOWN	26.7005	0.314123	Distal Intergenic	NC_022300.1	67663722	67679670	15949	-	gene8133	gene8133	10326
NC_022300.1	67760617	67760684	68	*	UP	4.76411	0.0711061	Distal Intergenic	NC_022300.1	67764376	67789197	24822	-	gene8138	gene8138	28580
NC_022300.1	68095741	68095788	48	*	UP	4.52376	0.0962503	Promoter (1-2kb)	NC_022300.1	68096808	68108829	12022	+	gene8145	gene8145	-1067
NC_022300.1	68113335	68113346	12	*	DOWN	2.56705	0.233368	Promoter (2-3kb)	NC_022300.1	68115500	68119209	3710	+	gene8146	gene8146	-2165
NC_022300.1	72730867	72730987	121	*	UP	7.71885	0.0643238	Distal Intergenic	NC_022300.1	72750993	72768980	17988	-	gene8184	gene8184	38113
NC_022300.1	73919126	73919290	165	*	UP	4.25421	0.0259403	Promoter (<=1kb)	NC_022300.1	73911952	73919758	7807	-	gene8212	gene8212	632
NC_022300.1	74037677	74037689	13	*	UP	5.44411	0.453676	Distal Intergenic	NC_022300.1	74066655	74068433	1779	-	gene8216	gene8216	30756
NC_022300.1	78924823	78924850	28	*	UP	16.2177	0.600654	Distal Intergenic	NC_022300.1	78832647	79038303	205657	+	gene8253	gene8253	92203
NC_022300.1	81078868	81078953	86	*	DOWN	94.9601	1.11718	Distal Intergenic	NC_022300.1	81112824	81163977	51154	-	gene8264	gene8264	85109
NC_022300.1	82519129	82519177	49	*	UP	5.82553	0.121365	Distal Intergenic	NC_022300.1	82374078	82493194	119117	-	gene8284	gene8284	-25983
NC_022300.1	82571562	82571680	119	*	DOWN	2.32363	0.0196918	Distal Intergenic	NC_022300.1	82587740	82603206	15467	+	gene8287	gene8287	-16178
NC_022300.1	84227612	84227729	118	*	DOWN	0.0299631	0.000256095	Distal Intergenic	NC_022300.1	84124428	84238407	113980	+	gene8299	gene8299	103301
NC_022300.1	85738994	85739043	50	*	UP	6.30556	0.128685	Distal Intergenic	NC_022300.1	85911475	85920953	9479	+	gene8305	gene8305	-172481
NC_022300.1	85918956	85919078	123	*	DOWN	5.54616	0.0454603	Intron (gene8305/gene8305, intron 6 of 8)	NC_022300.1	85911475	85920953	9479	+	gene8305	gene8305	7603
NC_022300.1	86441031	86441149	119	*	DOWN	151.18	1.28119	Distal Intergenic	NC_022300.1	86589739	86590279	541	-	gene8307	gene8307	149248
NC_022300.1	89360273	89360301	29	*	DOWN	14.5549	0.519817	Distal Intergenic	NC_022300.1	89367507	89392079	24573	+	gene8334	gene8334	-7234
NC_022300.1	89375897	89380279	4383	*	DOWN	39.7346	0.00906769	Exon (gene8334/gene8334, exon 8 of 17)	NC_022300.1	89367507	89392079	24573	+	gene8334	gene8334	12772
NC_022300.1	89424548	89424647	100	*	UP	4.27148	0.0431462	Distal Intergenic	NC_022300.1	89409678	89436091	26414	+	gene8335	gene8335	14969
NC_022300.1	91144370	91144407	38	*	UP	144.977	3.91829	Distal Intergenic	NC_022300.1	90704891	90724282	19392	+	gene8338	gene8338	439516
NC_022300.1	91188603	91188614	12	*	DOWN	26.0183	2.3653	Distal Intergenic	NC_022300.1	90704891	90724282	19392	+	gene8338	gene8338	483723
NC_022300.1	92133023	92133034	12	*	DOWN	21.9996	1.99997	Distal Intergenic	NC_022300.1	92116788	92118980	2193	+	gene8340	gene8340	16246
NC_022300.1	92138093	92141801	3709	*	UP	27.693	0.00746846	Distal Intergenic	NC_022300.1	92116788	92118980	2193	+	gene8340	gene8340	25013
NC_022300.1	92373796	92373899	104	*	DOWN	1.93877	0.018823	Distal Intergenic	NC_022300.1	92377334	92378287	954	+	gene8343	gene8343	-3538
NC_022300.1	93667449	93670058	2610	*	DOWN	26.3995	0.0101186	Distal Intergenic	NC_022300.1	93567685	93568378	694	+	gene8364	gene8364	102373
NC_022300.1	95397484	95397520	37	*	DOWN	12.5611	0.34892	Distal Intergenic	NC_022300.1	95354753	95354825	73	-	gene8373	gene8373	-42695
NC_022300.1	95564597	95565114	518	*	DOWN	9.53709	0.018447	Distal Intergenic	NC_022300.1	95354753	95354825	73	-	gene8373	gene8373	-210289
NC_022300.1	97629694	97629783	90	*	UP	17.0589	0.191673	Distal Intergenic	NC_022300.1	97774155	97782023	7869	-	gene8388	gene8388	152329
NC_022300.1	98475969	98475976	8	*	UP	4.311	0.615858	Promoter (<=1kb)	NC_022300.1	98385025	98475150	90126	-	gene8394	gene8394	-826
NC_022300.1	100538550	100538638	89	*	DOWN	64.561	0.733647	Distal Intergenic	NC_022300.1	100533386	100534045	660	-	gene8422	gene8422	-4593
NC_022300.1	100748259	100748356	98	*	DOWN	46.807	0.482547	Distal Intergenic	NC_022300.1	100657639	100813336	155698	+	gene8429	gene8429	90717
NC_022300.1	100851642	100851658	17	*	UP	3.37241	0.210775	Distal Intergenic	NC_022300.1	100858389	100858788	400	+	gene8430	gene8430	-6747
NC_022300.1	101279883	101281238	1356	*	UP	1.7344	0.00128	Distal Intergenic	NC_022300.1	101287589	101300144	12556	-	gene8432	gene8432	20261
NC_022300.1	101640788	101640824	37	*	UP	17.8082	0.494673	Distal Intergenic	NC_022300.1	101600603	101604887	4285	-	gene8438	gene8438	-35937
NC_022300.1	102135445	102135495	51	*	DOWN	11.3259	0.226517	Distal Intergenic	NC_022300.1	102068087	102097943	29857	-	gene8443	gene8443	-37552
NC_022300.1	102983484	102983500	17	*	DOWN	95.4505	5.96566	Distal Intergenic	NC_022300.1	103156527	103163707	7181	-	gene8447	gene8447	180223
NC_022300.1	103329297	103329352	56	*	UP	10.3142	0.187532	Distal Intergenic	NC_022300.1	103380417	103608890	228474	+	gene8448	gene8448	-51120
NC_022300.1	103566622	103566926	305	*	UP	31.0659	0.10219	Distal Intergenic	NC_022300.1	103380417	103608890	228474	+	gene8448	gene8448	186509
NC_022300.1	105636956	105636973	18	*	UP	3.41765	0.201038	Distal Intergenic	NC_022300.1	104998224	105009152	10929	+	gene8452	gene8452	638749
NC_022300.1	105890644	105890647	4	*	DOWN	3.45748	1.15249	Distal Intergenic	NC_022300.1	106612586	106755473	142888	-	gene8453	gene8453	864829
NC_022300.1	106453888	106453924	37	*	DOWN	5.21921	0.144978	Distal Intergenic	NC_022300.1	106612586	106755473	142888	-	gene8453	gene8453	301585
NC_022300.1	107812442	107813308	867	*	UP	24.3446	0.0281116	Distal Intergenic	NC_022300.1	107814916	107998400	183485	-	gene8454	gene8454	185958
NC_022300.1	107929382	107929481	100	*	DOWN	11.6407	0.117583	Distal Intergenic	NC_022300.1	107814916	107998400	183485	-	gene8454	gene8454	69018
NC_022300.1	108125122	108125126	5	*	DOWN	25.7892	6.4473	Distal Intergenic	NC_022300.1	108108038	108108572	535	-	gene8456	gene8456	-16554
NC_022300.1	108299489	108300379	891	*	DOWN	21.3173	0.023952	Distal Intergenic	NC_022300.1	108288326	108310492	22167	-	gene8462	gene8462	11003
NC_022300.1	108547445	108547496	52	*	UP	9.46227	0.185535	Distal Intergenic	NC_022300.1	108576166	108589609	13444	-	gene8466	gene8466	42164
NC_022300.1	108566161	108566205	45	*	UP	1.74489	0.0396567	Distal Intergenic	NC_022300.1	108576166	108589609	13444	-	gene8466	gene8466	23448
NC_022300.1	108687801	108688237	437	*	UP	19.8373	0.0454985	Distal Intergenic	NC_022300.1	108693229	108723254	30026	+	gene8467	gene8467	-5428
NC_022300.1	108684397	108684438	42	*	UP	4.84449	0.118158	Distal Intergenic	NC_022300.1	108693229	108723254	30026	+	gene8467	gene8467	-8832
NC_022300.1	108715193	108715301	109	*	DOWN	14.2963	0.132373	Distal Intergenic	NC_022300.1	108693229	108723254	30026	+	gene8467	gene8467	22072
NC_022300.1	108860708	108860776	69	*	DOWN	45.1177	0.663495	Distal Intergenic	NC_022300.1	108864712	108904859	40148	-	gene8469	gene8469	44151
NC_022300.1	108931965	108935785	3821	*	UP	22.0265	0.00576611	Distal Intergenic	NC_022300.1	108905353	108928098	22746	-	gene8470	gene8470	-7687
NC_022300.1	108996129	108996848	720	*	DOWN	122.507	0.170385	Distal Intergenic	NC_022300.1	109009251	109022818	13568	+	gene8474	gene8474	-13122
NC_022300.1	109026471	109026504	34	*	DOWN	5.58718	0.169309	Distal Intergenic	NC_022300.1	109009251	109022818	13568	+	gene8474	gene8474	17253
NC_022300.1	109043701	109043705	5	*	DOWN	5.23466	1.30866	Distal Intergenic	NC_022300.1	109024742	109067156	42415	-	gene8475	gene8475	23455
NC_022300.1	109255617	109255679	63	*	UP	24.3034	0.39199	Distal Intergenic	NC_022300.1	109301266	109317225	15960	+	gene8478	gene8478	-45649
NC_022300.1	109301191	109301240	50	*	UP	38.7592	0.791003	Promoter (<=1kb)	NC_022300.1	109301266	109317225	15960	+	gene8478	gene8478	-75
NC_022300.1	109364962	109364976	15	*	UP	8.53038	0.609313	Distal Intergenic	NC_022300.1	109301266	109317225	15960	+	gene8478	gene8478	63710
NC_022300.1	109354439	109354448	10	*	DOWN	2.8885	0.320945	Distal Intergenic	NC_022300.1	109301266	109317225	15960	+	gene8478	gene8478	53182
NC_022300.1	109411716	109418166	6451	*	DOWN	82.3554	0.0127683	Distal Intergenic	NC_022300.1	109301266	109317225	15960	+	gene8478	gene8478	116900
NC_022300.1	109418615	109420135	1521	*	DOWN	20.3799	0.0134078	Distal Intergenic	NC_022300.1	109301266	109317225	15960	+	gene8478	gene8478	118869
NC_022300.1	109420364	109421443	1080	*	DOWN	5.49024	0.00508827	Distal Intergenic	NC_022300.1	109301266	109317225	15960	+	gene8478	gene8478	120177
NC_022300.1	109509956	109510007	52	*	DOWN	302.542	5.93219	Distal Intergenic	NC_022300.1	109301266	109317225	15960	+	gene8478	gene8478	208741
NC_022300.1	109554013	109554038	26	*	UP	17.379	0.695161	Distal Intergenic	NC_022300.1	109301266	109317225	15960	+	gene8478	gene8478	252772
NC_022300.1	109655959	109656030	72	*	DOWN	1.89036	0.0266248	Distal Intergenic	NC_022300.1	109930705	110062409	131705	+	gene8479	gene8479	-274746
NC_022300.1	109732126	109732143	18	*	UP	4.49121	0.264189	Distal Intergenic	NC_022300.1	109930705	110062409	131705	+	gene8479	gene8479	-198579
NC_022300.1	109861895	109861988	94	*	UP	3.19509	0.0343558	Distal Intergenic	NC_022300.1	109930705	110062409	131705	+	gene8479	gene8479	-68810
NC_022300.1	109952422	109952461	40	*	DOWN	1.10424	0.0283139	Distal Intergenic	NC_022300.1	109930705	110062409	131705	+	gene8479	gene8479	21756
NC_022300.1	109963750	109965071	1322	*	UP	15.0373	0.0113833	Distal Intergenic	NC_022300.1	109930705	110062409	131705	+	gene8479	gene8479	34366
NC_022300.1	110006258	110010637	4380	*	UP	25.6416	0.00585558	Distal Intergenic	NC_022300.1	110075692	110154542	78851	+	gene8480	gene8480	-69434
NC_022300.1	110095955	110107032	11078	*	UP	191.759	0.0173115	Distal Intergenic	NC_022300.1	110075692	110154542	78851	+	gene8480	gene8480	31340
NC_022300.1	110226173	110227367	1195	*	UP	94.007	0.0787328	Distal Intergenic	NC_022300.1	110175962	110209336	33375	-	gene8481	gene8481	-18031
NC_022300.1	110903592	110903649	58	*	UP	21.2702	0.373162	Distal Intergenic	NC_022300.1	110918246	110920222	1977	+	gene8487	gene8487	-14654
NC_022301.1	1182	4177	2996	*	DOWN	106.835	0.0356713	Distal Intergenic	NC_022301.1	136751	160320	23570	-	gene8489	gene8489	159138
NC_022301.1	45697	45761	65	*	UP	20.3949	0.31867	Distal Intergenic	NC_022301.1	136751	160320	23570	-	gene8489	gene8489	114623
NC_022301.1	1383851	1383958	108	*	DOWN	8.1024	0.0757234	Distal Intergenic	NC_022301.1	1308576	1320377	11802	-	gene8498	gene8498	-63581
NC_022301.1	1997123	1997606	484	*	UP	3.25828	0.00674593	Promoter (<=1kb)	NC_022301.1	1884032	1997650	113619	-	gene8499	gene8499	527
NC_022301.1	3047292	3047363	72	*	DOWN	0.896134	0.0126216	Distal Intergenic	NC_022301.1	3083622	3084112	491	-	gene8507	gene8507	36820
NC_022301.1	4087608	4087611	4	*	UP	2.13164	0.710546	Distal Intergenic	NC_022301.1	4291292	4294164	2873	-	gene8509	gene8509	206556
NC_022301.1	6640148	6640159	12	*	UP	33.1553	3.01412	Distal Intergenic	NC_022301.1	6546701	6593494	46794	+	gene8519	gene8519	93458
NC_022301.1	6971967	6971975	9	*	UP	1.2e+21	1.5e+20	Distal Intergenic	NC_022301.1	6967100	7004916	37817	+	gene8522	gene8522	4875
NC_022301.1	7233207	7233231	25	*	UP	15.42	0.642502	Distal Intergenic	NC_022301.1	7080239	7344049	263811	+	gene8523	gene8523	152992
NC_022301.1	9129497	9129533	37	*	DOWN	33.5937	0.933159	Distal Intergenic	NC_022301.1	9179221	9179782	562	-	gene8526	gene8526	50285
NC_022301.1	12301507	12301513	7	*	UP	5.13562	0.855937	Distal Intergenic	NC_022301.1	12407481	12468356	60876	-	gene8553	gene8553	166849
NC_022301.1	12872980	12873028	49	*	UP	1302.76	27.1408	Distal Intergenic	NC_022301.1	12706706	12717850	11145	-	gene8556	gene8556	-155178
NC_022301.1	13493036	13493118	83	*	UP	44.4076	0.541557	Intron (gene8562/gene8562, intron 2 of 3)	NC_022301.1	13487637	13498062	10426	-	gene8562	gene8562	5026
NC_022301.1	14289626	14289629	4	*	UP	2.68867	0.896224	Distal Intergenic	NC_022301.1	13527134	14710238	1183105	-	gene8563	gene8563	420612
NC_022301.1	19379827	19381270	1444	*	DOWN	1469.77	1.01855	Distal Intergenic	NC_022301.1	19433200	19545253	112054	+	gene8584	gene8584	-53373
NC_022301.1	19408260	19408362	103	*	DOWN	40.0331	0.392482	Distal Intergenic	NC_022301.1	19433200	19545253	112054	+	gene8584	gene8584	-24940
NC_022301.1	19630085	19631192	1108	*	DOWN	2.57143	0.00232288	Distal Intergenic	NC_022301.1	19597400	19598484	1085	+	gene8588	gene8588	33792
NC_022301.1	23630348	23630371	24	*	UP	31.3604	1.36349	Distal Intergenic	NC_022301.1	23581563	23602695	21133	+	gene8622	gene8622	48808
NC_022301.1	25567581	25567616	36	*	UP	29.9598	0.855993	Distal Intergenic	NC_022301.1	25490407	25499975	9569	-	gene8629	gene8629	-67641
NC_022301.1	26824333	26824400	68	*	UP	322.083	4.80721	Distal Intergenic	NC_022301.1	26832593	26892270	59678	+	gene8640	gene8640	-8260
NC_022301.1	26858447	26858452	6	*	DOWN	19.5123	3.90245	Distal Intergenic	NC_022301.1	26832593	26892270	59678	+	gene8640	gene8640	25859
NC_022301.1	27159786	27159829	44	*	DOWN	86.2095	2.00487	Promoter (<=1kb)	NC_022301.1	27159229	27159861	633	-	gene8644	gene8644	75
NC_022301.1	28219719	28219755	37	*	DOWN	4.34859	0.120794	Distal Intergenic	NC_022301.1	28069012	28162760	93749	-	gene8657	gene8657	-56995
NC_022301.1	29042962	29043017	56	*	DOWN	68.0132	1.2366	Promoter (<=1kb)	NC_022301.1	29025739	29043560	17822	-	gene8663	gene8663	598
NC_022301.1	29393682	29393772	91	*	DOWN	487.187	5.41319	Distal Intergenic	NC_022301.1	29338726	29440633	101908	+	gene8669	gene8669	55046
NC_022301.1	30245699	30245714	16	*	UP	1.37213	0.091475	Distal Intergenic	NC_022301.1	30313383	30434144	120762	+	gene8677	gene8677	-67684
NC_022301.1	31501355	31501416	62	*	DOWN	24.6275	0.403729	Distal Intergenic	NC_022301.1	31617300	31758537	141238	+	gene8685	gene8685	-115945
NC_022301.1	33603466	33603485	20	*	UP	5.8658	0.308726	Distal Intergenic	NC_022301.1	33176467	33176539	73	-	gene8694	gene8694	-426946
NC_022301.1	36610961	36611610	650	*	DOWN	5.91392	0.00911235	Distal Intergenic	NC_022301.1	36502696	36571419	68724	+	gene8699	gene8699	108914
NC_022301.1	37441911	37442769	859	*	UP	173.471	0.202181	Promoter (<=1kb)	NC_022301.1	37441802	37511875	70074	+	gene8709	gene8709	967
NC_022301.1	42720169	42720191	23	*	DOWN	4.89008	0.222276	Distal Intergenic	NC_022301.1	42454584	42455255	672	+	gene8728	gene8728	265607
NC_022301.1	44706929	44706983	55	*	DOWN	10.0637	0.186365	Distal Intergenic	NC_022301.1	45211845	45214633	2789	-	gene8732	gene8732	507704
NC_022301.1	45000107	45000127	21	*	DOWN	2.9276	0.14638	Distal Intergenic	NC_022301.1	45211845	45214633	2789	-	gene8732	gene8732	214526
NC_022301.1	45382382	45382394	13	*	UP	30.9463	2.57886	Distal Intergenic	NC_022301.1	45320024	45330408	10385	+	gene8733	gene8733	62370
NC_022301.1	46369344	46369373	30	*	UP	0.252813	0.00871769	Distal Intergenic	NC_022301.1	46283999	46285009	1011	-	gene8736	gene8736	-84364
NC_022301.1	47547930	47547956	27	*	DOWN	8.04725	0.309509	Distal Intergenic	NC_022301.1	47552854	47553319	466	-	gene8747	gene8747	5389
NC_022301.1	48260838	48260856	19	*	DOWN	176.592	9.81065	Distal Intergenic	NC_022301.1	48590399	48591918	1520	+	gene8756	gene8756	-329561
NC_022301.1	52117613	52117630	18	*	UP	6.35834	0.37402	Distal Intergenic	NC_022301.1	52063811	52146958	83148	-	gene8780	gene8780	29345
NC_022301.1	52620453	52620555	103	*	UP	10.5298	0.103234	Distal Intergenic	NC_022301.1	52494166	52502592	8427	-	gene8784	gene8784	-117963
NC_022301.1	53594234	53594272	39	*	DOWN	0.374457	0.00985414	Distal Intergenic	NC_022301.1	53789706	53790419	714	-	gene8787	gene8787	196185
NC_022301.1	55374281	55374286	6	*	UP	3.50229	0.700459	Distal Intergenic	NC_022301.1	55344599	55347559	2961	+	gene8797	gene8797	29687
NC_022301.1	56711593	56711705	113	*	DOWN	6.48624	0.0579129	Distal Intergenic	NC_022301.1	56680603	56694537	13935	-	gene8805	gene8805	-17168
NC_022301.1	57540156	57540206	51	*	DOWN	5.27472	0.105494	Distal Intergenic	NC_022301.1	57503857	57528747	24891	-	gene8827	gene8827	-11459
NC_022301.1	58964609	58964708	100	*	UP	614.028	6.20231	Distal Intergenic	NC_022301.1	58891703	59004488	112786	-	gene8836	gene8836	39879
NC_022301.1	61551568	61551642	75	*	DOWN	208.389	2.81607	Distal Intergenic	NC_022301.1	61569368	61601245	31878	-	gene8854	gene8854	49677
NC_022301.1	61982212	61982237	26	*	DOWN	3.2e+21	1.28e+20	Distal Intergenic	NC_022301.1	61974223	61978934	4712	-	gene8860	gene8860	-3303
NC_022301.1	67200836	67200866	31	*	UP	6.32582	0.210861	Distal Intergenic	NC_022301.1	67371524	67398325	26802	-	gene8888	gene8888	197489
NC_022301.1	67911312	67911528	217	*	UP	357.248	1.65393	Promoter (<=1kb)	NC_022301.1	67854360	67911496	57137	-	gene8895	gene8895	0
NC_022301.1	68409507	68409581	75	*	UP	67.8343	0.916679	Distal Intergenic	NC_022301.1	68582285	68582356	72	-	gene8901	gene8901	172849
NC_022301.1	69158939	69158975	37	*	DOWN	5.89182	0.163662	Promoter (2-3kb)	NC_022301.1	69159216	69161909	2694	-	gene8903	gene8903	2970
NC_022301.1	73536724	73536753	30	*	DOWN	19.482	0.671794	Distal Intergenic	NC_022301.1	73557346	73577038	19693	+	gene8930	gene8930	-20622
NC_022301.1	75435767	75435813	47	*	UP	16.7013	0.363071	Distal Intergenic	NC_022301.1	75243938	75651420	407483	-	gene8943	gene8943	215653
NC_022301.1	77057654	77057687	34	*	DOWN	3.39988	0.103027	Distal Intergenic	NC_022301.1	77061110	77137239	76130	-	gene8953	gene8953	79585
NC_022301.1	77303114	77303220	107	*	UP	8.79229	0.0829461	Distal Intergenic	NC_022301.1	77275928	77370468	94541	-	gene8954	gene8954	67354
NC_022301.1	78929205	78929208	4	*	UP	10.805	3.60167	Distal Intergenic	NC_022301.1	79101643	79155601	53959	+	gene8964	gene8964	-172438
NC_022301.1	80206979	80207081	103	*	DOWN	8.60283	0.0843415	Distal Intergenic	NC_022301.1	80178512	80468841	290330	+	gene8971	gene8971	28569
NC_022301.1	80583180	80583193	14	*	UP	34.5998	2.66152	Distal Intergenic	NC_022301.1	80627967	80686240	58274	+	gene8972	gene8972	-44787
NC_022301.1	80752281	80756986	4706	*	UP	9.6508	0.00205118	Distal Intergenic	NC_022301.1	80750157	80817421	67265	+	gene8976	gene8976	6829
NC_022301.1	80779941	80788439	8499	*	UP	198.227	0.0233263	Distal Intergenic	NC_022301.1	80750157	80817421	67265	+	gene8976	gene8976	38282
NC_022301.1	80779941	80784725	4785	*	DOWN	16.31	0.00340927	Distal Intergenic	NC_022301.1	80750157	80817421	67265	+	gene8976	gene8976	34568
NC_022301.1	80785902	80787258	1357	*	DOWN	2.8331	0.00208931	Distal Intergenic	NC_022301.1	80750157	80817421	67265	+	gene8976	gene8976	37101
NC_022301.1	81298925	81300712	1788	*	UP	42.5853	0.0238306	Distal Intergenic	NC_022301.1	81342613	81342685	73	-	gene8988	gene8988	43760
NC_022301.1	81576778	81576857	80	*	UP	1.12742	0.0142711	Distal Intergenic	NC_022301.1	81529775	81538997	9223	-	gene8990	gene8990	-37860
NC_022301.1	82246729	82246794	66	*	UP	7.24735	0.111498	Distal Intergenic	NC_022301.1	82230630	82254373	23744	+	gene9001	gene9001	16164
NC_022301.1	82249359	82249417	59	*	UP	1.50257	0.0259064	Distal Intergenic	NC_022301.1	82230630	82254373	23744	+	gene9001	gene9001	18787
NC_022301.1	82545558	82545598	41	*	DOWN	6.25207	0.156302	Distal Intergenic	NC_022301.1	82540264	82574092	33829	-	gene9005	gene9005	28534
NC_022301.1	83059778	83059787	10	*	UP	6.57603	0.73067	Distal Intergenic	NC_022301.1	82967384	83102217	134834	-	gene9009	gene9009	42439
NC_022301.1	83479698	83479707	10	*	DOWN	4.31727	0.479697	Distal Intergenic	NC_022301.1	83106927	83106998	72	-	gene9010	gene9010	-372709
NC_022301.1	83962423	83962502	80	*	DOWN	9.39929	0.118978	Distal Intergenic	NC_022301.1	83146086	84129565	983480	-	gene9011	gene9011	167142
NC_022301.1	84840147	84840220	74	*	UP	19.2462	0.263647	Distal Intergenic	NC_022301.1	85040379	85142848	102470	+	gene9013	gene9013	-200232
NC_022301.1	84854146	84854250	105	*	UP	18.3145	0.176101	Distal Intergenic	NC_022301.1	85040379	85142848	102470	+	gene9013	gene9013	-186233
NC_022301.1	84925844	84925880	37	*	DOWN	1.65144	0.0458732	Distal Intergenic	NC_022301.1	85040379	85142848	102470	+	gene9013	gene9013	-114535
NC_022301.1	85278807	85278886	80	*	UP	28.191	0.356848	Distal Intergenic	NC_022301.1	85040379	85142848	102470	+	gene9013	gene9013	238507
NC_022301.1	85403273	85403291	19	*	UP	12.5889	0.699381	Distal Intergenic	NC_022301.1	85040379	85142848	102470	+	gene9013	gene9013	362912
NC_022301.1	85593123	85593132	10	*	UP	24.873	2.76367	Distal Intergenic	NC_022301.1	85040379	85142848	102470	+	gene9013	gene9013	552753
NC_022301.1	85634219	85634222	4	*	DOWN	2.50199	0.833995	Distal Intergenic	NC_022301.1	85040379	85142848	102470	+	gene9013	gene9013	593843
NC_022301.1	86369240	86369276	37	*	UP	6.80802	0.189112	Distal Intergenic	NC_022301.1	86458736	86459211	476	+	gene9014	gene9014	-89496
NC_022301.1	86614659	86614725	67	*	DOWN	0.275875	0.00417993	Distal Intergenic	NC_022301.1	86569250	86590341	21092	-	gene9015	gene9015	-24384
NC_022301.1	86820393	86820552	160	*	DOWN	11.5316	0.0725257	Distal Intergenic	NC_022301.1	86611553	86783300	171748	-	gene9016	gene9016	-37252
NC_022301.1	87257928	87257981	54	*	DOWN	17.8001	0.335851	Distal Intergenic	NC_022301.1	87294664	87325767	31104	-	gene9017	gene9017	67839
NC_022301.1	87418549	87418668	120	*	UP	4354.61	36.5934	Distal Intergenic	NC_022301.1	87442907	87452464	9558	-	gene9019	gene9019	33915
NC_022301.1	87454678	87456768	2091	*	UP	21.4742	0.0102747	Distal Intergenic	NC_022301.1	87442907	87452464	9558	-	gene9019	gene9019	-4304
NC_022301.1	87565805	87568985	3181	*	DOWN	41.237	0.0129676	Distal Intergenic	NC_022301.1	87489926	87493923	3998	-	gene9020	gene9020	-75062
NC_022301.1	87820025	87820033	9	*	UP	5.03927	0.629909	Distal Intergenic	NC_022301.1	87520597	87751187	230591	-	gene9021	gene9021	-68846
NC_022301.1	87884173	87884188	16	*	UP	0.521905	0.0347937	Distal Intergenic	NC_022301.1	87895061	87950975	55915	-	gene9022	gene9022	66802
NC_022301.1	88021933	88021947	15	*	UP	10.9032	0.778797	Distal Intergenic	NC_022301.1	88026236	88054061	27826	+	gene9024	gene9024	-4303
NC_022301.1	88061509	88061514	6	*	DOWN	18.334	3.6668	Distal Intergenic	NC_022301.1	88080141	88101150	21010	+	gene9025	gene9025	-18632
NC_022301.1	88192256	88194502	2247	*	DOWN	26.4265	0.011766	Distal Intergenic	NC_022301.1	88136144	88170974	34831	-	gene9027	gene9027	-23528
NC_022301.1	88252376	88257651	5276	*	DOWN	146.073	0.0276916	Distal Intergenic	NC_022301.1	88136144	88170974	34831	-	gene9027	gene9027	-86677
NC_022301.1	88299946	88299949	4	*	DOWN	10.7615	3.58718	Distal Intergenic	NC_022301.1	88136144	88170974	34831	-	gene9027	gene9027	-128975
NC_022301.1	88301106	88301109	4	*	DOWN	3.43541	1.14514	Distal Intergenic	NC_022301.1	88136144	88170974	34831	-	gene9027	gene9027	-130135
NC_022301.1	88336133	88336213	81	*	DOWN	13.0316	0.162895	Distal Intergenic	NC_022301.1	88136144	88170974	34831	-	gene9027	gene9027	-165239
NC_022301.1	88349592	88350644	1053	*	UP	44.009	0.0418337	Distal Intergenic	NC_022301.1	88521017	88581168	60152	+	gene9028	gene9028	-171425
NC_022301.1	88361012	88361982	971	*	DOWN	1.65714	0.00170839	Distal Intergenic	NC_022301.1	88521017	88581168	60152	+	gene9028	gene9028	-160005
NC_022301.1	88438570	88438611	42	*	DOWN	9.83191	0.239803	Distal Intergenic	NC_022301.1	88521017	88581168	60152	+	gene9028	gene9028	-82447
NC_022301.1	88652694	88652900	207	*	UP	140.334	0.681233	Distal Intergenic	NC_022301.1	88521017	88581168	60152	+	gene9028	gene9028	131883
NC_022301.1	88699369	88699372	4	*	DOWN	4.60625	1.53542	Distal Intergenic	NC_022301.1	88839675	88942556	102882	+	gene9029	gene9029	-140306
NC_022301.1	88738564	88738580	17	*	UP	2.8226	0.176412	Distal Intergenic	NC_022301.1	88839675	88942556	102882	+	gene9029	gene9029	-101111
NC_022301.1	88794702	88794740	39	*	DOWN	235.724	6.20327	Distal Intergenic	NC_022301.1	88839675	88942556	102882	+	gene9029	gene9029	-44973
NC_022301.1	88833028	88833516	489	*	DOWN	85.6492	0.175511	Distal Intergenic	NC_022301.1	88839675	88942556	102882	+	gene9029	gene9029	-6647
NC_022301.1	88912800	88913439	640	*	UP	7.61991	0.0119247	Distal Intergenic	NC_022301.1	88839675	88942556	102882	+	gene9029	gene9029	73764
NC_022301.1	89080782	89080850	69	*	UP	164.734	2.42255	Distal Intergenic	NC_022301.1	88839675	88942556	102882	+	gene9029	gene9029	241175
NC_022301.1	89077346	89077359	14	*	UP	107.318	8.25523	Distal Intergenic	NC_022301.1	88839675	88942556	102882	+	gene9029	gene9029	237684
NC_022301.1	89113020	89113084	65	*	UP	80.234	1.25366	Distal Intergenic	NC_022301.1	89305189	89333343	28155	-	gene9030	gene9030	220323
NC_022301.1	89213291	89213299	9	*	DOWN	4.2836	0.53545	Distal Intergenic	NC_022301.1	89305189	89333343	28155	-	gene9030	gene9030	120052
NC_022301.1	89340219	89340258	40	*	UP	7.02215	0.180055	Distal Intergenic	NC_022301.1	89305189	89333343	28155	-	gene9030	gene9030	-6915
NC_022301.1	89756900	89757581	682	*	DOWN	3.76824	0.00553339	Distal Intergenic	NC_022301.1	89768793	89769575	783	-	gene9036	gene9036	12675
NC_022301.1	89823501	89823535	35	*	DOWN	5.13039	0.150894	Distal Intergenic	NC_022301.1	89773303	89778025	4723	-	gene9037	gene9037	-45510
NC_022301.1	89869829	89872692	2864	*	UP	71.6566	0.0250285	Distal Intergenic	NC_022301.1	89773303	89778025	4723	-	gene9037	gene9037	-94667
NC_022301.1	89947242	89947327	86	*	UP	22.4454	0.264064	Distal Intergenic	NC_022301.1	90093024	90103442	10419	-	gene9038	gene9038	156200
NC_022301.1	90136626	90136681	56	*	DOWN	34.4841	0.626983	Distal Intergenic	NC_022301.1	90132634	90183294	50661	+	gene9039	gene9039	4047
NC_022302.1	209	244	36	*	DOWN	0.210254	0.00600725	Distal Intergenic	NC_022302.1	25827	31424	5598	+	gene9043	gene9043	-25618
NC_022302.1	6623	6628	6	*	UP	14.9182	2.98364	Distal Intergenic	NC_022302.1	25827	31424	5598	+	gene9043	gene9043	-19204
NC_022302.1	43938	43954	17	*	UP	7.27231	0.45452	Distal Intergenic	NC_022302.1	25827	31424	5598	+	gene9043	gene9043	18127
NC_022302.1	132215	132228	14	*	DOWN	5.63154	0.433195	Distal Intergenic	NC_022302.1	232639	233593	955	-	gene9044	gene9044	101378
NC_022302.1	255854	255922	69	*	UP	1.66825	0.0245331	Distal Intergenic	NC_022302.1	246128	246200	73	-	gene9045	gene9045	-9722
NC_022302.1	360222	360239	18	*	UP	18.7484	1.10285	Distal Intergenic	NC_022302.1	304612	386934	82323	+	gene9046	gene9046	55627
NC_022302.1	3454964	3454983	20	*	UP	27.6223	1.45381	Distal Intergenic	NC_022302.1	3732788	3733462	675	+	gene9059	gene9059	-277824
NC_022302.1	3796073	3796107	35	*	DOWN	5.75112	0.16915	Distal Intergenic	NC_022302.1	3790961	3833001	42041	-	gene9060	gene9060	36928
NC_022302.1	3819706	3824352	4647	*	DOWN	87.512	0.018836	Distal Intergenic	NC_022302.1	3790961	3833001	42041	-	gene9060	gene9060	13295
NC_022302.1	4668737	4668748	12	*	UP	1.13061	0.102783	Promoter (1-2kb)	NC_022302.1	4670136	4737248	67113	+	gene9076	gene9076	-1399
NC_022302.1	4817806	4817821	16	*	UP	1.72068	0.114712	Distal Intergenic	NC_022302.1	4806324	4820272	13949	+	gene9078	gene9078	11497
NC_022302.1	5223360	5223394	35	*	DOWN	12.6869	0.373145	Distal Intergenic	NC_022302.1	5271753	5291606	19854	-	gene9083	gene9083	68246
NC_022302.1	5729256	5729316	61	*	DOWN	30.0573	0.500955	Distal Intergenic	NC_022302.1	5609753	5611377	1625	+	gene9086	gene9086	119563
NC_022302.1	6071718	6071721	4	*	DOWN	7.42553	2.47518	Distal Intergenic	NC_022302.1	6031875	6032517	643	+	gene9088	gene9088	39846
NC_022302.1	6275605	6275663	59	*	DOWN	30.4648	0.525255	Distal Intergenic	NC_022302.1	6261942	6290779	28838	-	gene9089	gene9089	15174
NC_022302.1	6297505	6297517	13	*	DOWN	5.10459	0.425382	Distal Intergenic	NC_022302.1	6261942	6290779	28838	-	gene9089	gene9089	-6738
NC_022302.1	6524250	6524282	33	*	UP	6.50324	0.203226	Distal Intergenic	NC_022302.1	6503645	6526475	22831	+	gene9091	gene9091	20637
NC_022302.1	6729166	6729267	102	*	UP	12.831	0.12704	Distal Intergenic	NC_022302.1	6754753	6828268	73516	+	gene9094	gene9094	-25587
NC_022302.1	8103002	8103073	72	*	DOWN	1.04357	0.0146982	Distal Intergenic	NC_022302.1	8010743	8024596	13854	-	gene9106	gene9106	-78477
NC_022302.1	8598384	8598502	119	*	UP	18.6517	0.158065	Distal Intergenic	NC_022302.1	8588875	8624466	35592	-	gene9110	gene9110	26082
NC_022302.1	9796901	9796910	10	*	DOWN	41.4323	4.60359	Distal Intergenic	NC_022302.1	9605498	9766515	161018	-	gene9116	gene9116	-30395
NC_022302.1	10421005	10421079	75	*	UP	13.9194	0.1881	Distal Intergenic	NC_022302.1	10439126	10495480	56355	+	gene9124	gene9124	-18121
NC_022302.1	11485705	11485749	45	*	DOWN	33.0187	0.750426	Distal Intergenic	NC_022302.1	11545907	11557792	11886	-	gene9136	gene9136	72087
NC_022302.1	12874109	12874198	90	*	DOWN	11.0623	0.124296	Distal Intergenic	NC_022302.1	12933170	12963558	30389	+	gene9162	gene9162	-59061
NC_022302.1	13403756	13403759	4	*	UP	13.7883	4.5961	Distal Intergenic	NC_022302.1	13362964	13397585	34622	+	gene9170	gene9170	40795
NC_022302.1	13679788	13679847	60	*	UP	0.33201	0.00562729	Distal Intergenic	NC_022302.1	13626164	13750536	124373	+	gene9171	gene9171	53683
NC_022302.1	13719155	13726384	7230	*	UP	161.541	0.0223463	Distal Intergenic	NC_022302.1	13626164	13750536	124373	+	gene9171	gene9171	100220
NC_022302.1	13818333	13819034	702	*	DOWN	23.3302	0.0332813	Distal Intergenic	NC_022302.1	13759855	13830027	70173	-	gene9172	gene9172	11694
NC_022302.1	15257344	15257382	39	*	UP	32.2171	0.847818	Distal Intergenic	NC_022302.1	15209906	15281615	71710	+	gene9185	gene9185	47476
NC_022302.1	15555283	15555302	20	*	UP	19.7635	1.04018	Distal Intergenic	NC_022302.1	15547976	15576125	28150	+	gene9190	gene9190	7326
NC_022302.1	15859020	15859040	21	*	DOWN	4.2716	0.21358	Distal Intergenic	NC_022302.1	15835688	15846844	11157	+	gene9192	gene9192	23352
NC_022302.1	15956636	15956653	18	*	DOWN	4.12471	0.24263	Distal Intergenic	NC_022302.1	15991098	16034585	43488	+	gene9194	gene9194	-34462
NC_022302.1	16466239	16466268	30	*	UP	5.4e+21	1.86207e+20	Distal Intergenic	NC_022302.1	16494474	16495879	1406	-	gene9197	gene9197	29640
NC_022302.1	16923925	16923931	7	*	DOWN	3.70887	0.618145	Distal Intergenic	NC_022302.1	16644829	16695824	50996	-	gene9198	gene9198	-228107
NC_022302.1	16974849	16975062	214	*	UP	667.632	3.13442	Distal Intergenic	NC_022302.1	17168878	17176760	7883	-	gene9199	gene9199	201911
NC_022302.1	17077265	17077320	56	*	DOWN	3.95733	0.0719514	Distal Intergenic	NC_022302.1	17168878	17176760	7883	-	gene9199	gene9199	99495
NC_022302.1	17307800	17307870	71	*	DOWN	6.33464	0.0904949	Distal Intergenic	NC_022302.1	17299645	17301495	1851	+	gene9201	gene9201	8225
NC_022302.1	18378000	18378034	35	*	DOWN	2.30741	0.0678651	Distal Intergenic	NC_022302.1	18357847	18362676	4830	+	gene9206	gene9206	20187
NC_022302.1	19244735	19244775	41	*	UP	3.59401	0.0898502	Distal Intergenic	NC_022302.1	19219100	19219782	683	-	gene9221	gene9221	-24993
NC_022302.1	20174160	20174194	35	*	DOWN	9.40376	0.276581	Distal Intergenic	NC_022302.1	20212671	20226415	13745	+	gene9230	gene9230	-38511
NC_022302.1	20510305	20510321	17	*	UP	1.04148	0.0650926	Promoter (<=1kb)	NC_022302.1	20505140	20510327	5188	-	gene9254	gene9254	22
NC_022302.1	20845929	20845975	47	*	UP	7.33418	0.159439	Distal Intergenic	NC_022302.1	20892216	20900632	8417	+	gene9268	gene9268	-46287
NC_022302.1	20921869	20921960	92	*	DOWN	8.17799	0.089868	Distal Intergenic	NC_022302.1	20929637	20945267	15631	+	gene9271	gene9271	-7768
NC_022302.1	21054989	21059396	4408	*	DOWN	50.233	0.0113985	Distal Intergenic	NC_022302.1	21065813	21068365	2553	-	gene9274	gene9274	13376
NC_022302.1	21388004	21388082	79	*	UP	13.4619	0.172588	Distal Intergenic	NC_022302.1	21392430	21401947	9518	+	gene9292	gene9292	-4426
NC_022302.1	22485905	22485956	52	*	DOWN	19.8991	0.390178	Distal Intergenic	NC_022302.1	22444313	22495838	51526	-	gene9331	gene9331	9933
NC_022302.1	24634737	24634782	46	*	DOWN	60.7689	1.35042	Distal Intergenic	NC_022302.1	24646565	24646799	235	+	gene9472	gene9472	-11828
NC_022302.1	29160713	29160739	27	*	UP	0.754202	0.0290078	Promoter (1-2kb)	NC_022302.1	28941941	29162056	220116	-	gene9497	gene9497	1343
NC_022302.1	32218043	32218123	81	*	UP	24.5209	0.306511	Promoter (<=1kb)	NC_022302.1	32218063	32218306	244	-	gene9514	gene9514	263
NC_022302.1	32218168	32218204	37	*	DOWN	6.52369	0.181214	Promoter (<=1kb)	NC_022302.1	32218063	32218306	244	-	gene9514	gene9514	138
NC_022302.1	32773121	32773199	79	*	UP	19.1615	0.24566	Distal Intergenic	NC_022302.1	32777594	32780878	3285	-	gene9535	gene9535	7757
NC_022302.1	34392794	34392845	52	*	UP	17.0063	0.333456	Distal Intergenic	NC_022302.1	34413726	34426963	13238	-	gene9578	gene9578	34169
NC_022302.1	37235412	37235439	28	*	DOWN	19.5966	0.725799	Distal Intergenic	NC_022302.1	37284089	37284160	72	+	gene9593	gene9593	-48677
NC_022302.1	37497218	37497227	10	*	DOWN	26.6685	2.96316	Distal Intergenic	NC_022302.1	37284089	37284160	72	+	gene9593	gene9593	213138
NC_022302.1	40155201	40155244	44	*	UP	1.74013	0.0404681	Distal Intergenic	NC_022302.1	40058327	40098214	39888	-	gene9621	gene9621	-57030
NC_022302.1	41427305	41427318	14	*	DOWN	107.469	8.26684	Promoter (1-2kb)	NC_022302.1	41425616	41426549	934	+	gene9631	gene9631	1702
NC_022302.1	43913509	43913512	4	*	UP	95.662	31.8873	Distal Intergenic	NC_022302.1	43926885	43927210	326	+	gene9662	gene9662	-13376
NC_022302.1	45522971	45523032	62	*	DOWN	6.42906	0.105394	Distal Intergenic	NC_022302.1	45820149	45932877	112729	+	gene9666	gene9666	-297178
NC_022302.1	49756804	49756844	41	*	DOWN	4.15341	0.103835	Distal Intergenic	NC_022302.1	49834756	49952221	117466	+	gene9691	gene9691	-77952
NC_022302.1	50633777	50635667	1891	*	UP	8.45498	0.00447353	Distal Intergenic	NC_022302.1	50610447	50736354	125908	+	gene9695	gene9695	25220
NC_022302.1	59089623	59089646	24	*	DOWN	20.0366	0.871157	Distal Intergenic	NC_022302.1	58832854	58846543	13690	-	gene9763	gene9763	-243103
NC_022302.1	60731191	60731235	45	*	DOWN	9.46527	0.21512	Distal Intergenic	NC_022302.1	60567939	60568534	596	+	gene9767	gene9767	163296
NC_022302.1	63247229	63247233	5	*	UP	2.34352	0.585879	Distal Intergenic	NC_022302.1	63309584	63395174	85591	+	gene9792	gene9792	-62355
NC_022302.1	63390734	63390762	29	*	UP	14.9244	0.533016	Distal Intergenic	NC_022302.1	63317915	63317986	72	+	gene9793	gene9793	72847
NC_022302.1	63486365	63486400	36	*	DOWN	17.4015	0.497185	Distal Intergenic	NC_022302.1	63446212	63500289	54078	-	gene9794	gene9794	13924
NC_022302.1	63500115	63500153	39	*	UP	7.4543	0.196166	Promoter (<=1kb)	NC_022302.1	63446212	63500289	54078	-	gene9794	gene9794	174
NC_022302.1	64853762	64853778	17	*	UP	4.06162	0.253851	Distal Intergenic	NC_022302.1	65074729	65144821	70093	+	gene9807	gene9807	-220967
NC_022302.1	65289594	65289645	52	*	DOWN	8.29938	0.162733	Distal Intergenic	NC_022302.1	65279975	65283603	3629	-	gene9808	gene9808	-6042
NC_022302.1	65570806	65570837	32	*	DOWN	6.70256	0.216212	Distal Intergenic	NC_022302.1	65547150	65581192	34043	-	gene9809	gene9809	10386
NC_022302.1	66220413	66220467	55	*	UP	18.8421	0.348927	Distal Intergenic	NC_022302.1	65961370	66005949	44580	-	gene9815	gene9815	-214518
NC_022302.1	66260367	66260475	109	*	DOWN	19.4204	0.179819	Distal Intergenic	NC_022302.1	66492330	66499686	7357	-	gene9817	gene9817	239319
NC_022302.1	67653981	67654009	29	*	UP	0.570031	0.0203583	Distal Intergenic	NC_022302.1	67537264	67720453	183190	+	gene9828	gene9828	116745
NC_022302.1	72911296	72911299	4	*	UP	129.437	43.1457	Distal Intergenic	NC_022302.1	72943315	72963541	20227	+	gene9878	gene9878	-32019
NC_022302.1	72977770	72980521	2752	*	UP	44.7259	0.0162581	Distal Intergenic	NC_022302.1	72943315	72963541	20227	+	gene9878	gene9878	37206
NC_022302.1	73158632	73163385	4754	*	UP	21.2571	0.00447235	Promoter (<=1kb)	NC_022302.1	73152434	73160610	8177	-	gene9882	gene9882	0
NC_022302.1	75387502	75387614	113	*	UP	38.0083	0.33936	Distal Intergenic	NC_022302.1	75395116	75395638	523	-	gene9899	gene9899	8136
NC_022302.1	75539617	75540827	1211	*	UP	3.81065	0.0031493	Promoter (<=1kb)	NC_022302.1	75540186	75580293	40108	+	gene9903	gene9903	0
NC_022302.1	75823205	75823253	49	*	UP	20.3416	0.423784	Distal Intergenic	NC_022302.1	75837137	75837925	789	+	gene9911	gene9911	-13932
NC_022302.1	77681952	77681992	41	*	UP	0.275183	0.00687957	Distal Intergenic	NC_022302.1	77660019	77825677	165659	+	gene9928	gene9928	21973
NC_022302.1	77988791	77988894	104	*	DOWN	248.16	2.40932	Promoter (1-2kb)	NC_022302.1	77847535	77990127	142593	-	gene9929	gene9929	1336
NC_022302.1	79359668	79359682	15	*	UP	0.45812	0.0327229	Distal Intergenic	NC_022302.1	79510510	80120242	609733	+	gene9946	gene9946	-150842
NC_022302.1	79679901	79679913	13	*	DOWN	1.34263	0.111886	Distal Intergenic	NC_022302.1	79510510	80120242	609733	+	gene9946	gene9946	169403
NC_022302.1	80353535	80353578	44	*	UP	3.96884	0.0922986	Distal Intergenic	NC_022302.1	80181117	80460922	279806	-	gene9948	gene9948	107387
NC_022302.1	80411241	80412210	970	*	DOWN	33.5199	0.0345923	Distal Intergenic	NC_022302.1	80181117	80460922	279806	-	gene9948	gene9948	49681
NC_022302.1	81677328	81678124	797	*	DOWN	11.9688	0.0150361	Distal Intergenic	NC_022302.1	81670475	81686036	15562	-	gene9979	gene9979	8708
NC_022302.1	81811491	81811505	15	*	DOWN	1.42172	0.101551	Distal Intergenic	NC_022302.1	81823225	81832747	9523	-	gene9982	gene9982	21256
NC_022302.1	81927375	81927407	33	*	UP	18.8604	0.589387	Distal Intergenic	NC_022302.1	81841921	81950221	108301	-	gene9984	gene9984	22846
NC_022302.1	82447100	82447145	46	*	UP	17.216	0.382577	Distal Intergenic	NC_022302.1	82452415	82454112	1698	-	gene10000	gene10000	7012
NC_022302.1	82667749	82668384	636	*	UP	12.8822	0.0202869	Promoter (2-3kb)	NC_022302.1	82665935	82709214	43280	+	gene10004	gene10004	2449
NC_022302.1	82916145	82916166	22	*	DOWN	4.32452	0.205929	Distal Intergenic	NC_022302.1	82903248	82912888	9641	+	gene10007	gene10007	12918
NC_022302.1	83750953	83750964	12	*	UP	182.186	16.5623	Distal Intergenic	NC_022302.1	83729389	83912317	182929	+	gene10017	gene10017	21575
NC_022302.1	83746997	83747003	7	*	UP	104.356	17.3927	Distal Intergenic	NC_022302.1	83729389	83912317	182929	+	gene10017	gene10017	17614
NC_022302.1	84086958	84086996	39	*	DOWN	35.8943	0.944587	Distal Intergenic	NC_022302.1	84121531	84139749	18219	+	gene10018	gene10018	-34573
NC_022302.1	84423604	84423638	35	*	DOWN	16.3293	0.480273	Distal Intergenic	NC_022302.1	84429620	84436855	7236	-	gene10023	gene10023	13251
NC_022302.1	84486958	84486993	36	*	UP	5.81839	0.16624	Distal Intergenic	NC_022302.1	84518124	84551587	33464	+	gene10024	gene10024	-31166
NC_022302.1	85522180	85522190	11	*	DOWN	3.84155	0.384155	Distal Intergenic	NC_022302.1	85453293	87218337	1765045	+	gene10045	gene10045	68897
NC_022302.1	85664365	85664393	29	*	DOWN	202.231	7.22252	Distal Intergenic	NC_022302.1	85804241	85804735	495	-	gene10046	gene10046	140370
NC_022302.1	85707141	85707173	33	*	DOWN	18.8623	0.589446	Distal Intergenic	NC_022302.1	85804241	85804735	495	-	gene10046	gene10046	97594
NC_022302.1	89149100	89149148	49	*	UP	12.7332	0.265274	Distal Intergenic	NC_022302.1	89270781	89271615	835	-	gene10058	gene10058	122515
NC_022302.1	94570613	94571751	1139	*	DOWN	6.86778	0.00603496	Distal Intergenic	NC_022302.1	95674982	95749667	74686	-	gene10065	gene10065	1179054
NC_022302.1	95268978	95269030	53	*	DOWN	32.7448	0.629707	Distal Intergenic	NC_022302.1	95674982	95749667	74686	-	gene10065	gene10065	480689
NC_022302.1	95578992	95579096	105	*	DOWN	74.4905	0.716255	Distal Intergenic	NC_022302.1	95674982	95749667	74686	-	gene10065	gene10065	170675
NC_022302.1	95844454	95844517	64	*	DOWN	5.19635	0.0824818	Distal Intergenic	NC_022302.1	95794601	95824004	29404	-	gene10067	gene10067	-20513
NC_022302.1	95939062	95943564	4503	*	DOWN	74.1922	0.0164798	Distal Intergenic	NC_022302.1	95912891	96006001	93111	-	gene10068	gene10068	66939
NC_022302.1	95938870	95938968	99	*	DOWN	5.259	0.0536633	Distal Intergenic	NC_022302.1	95912891	96006001	93111	-	gene10068	gene10068	67131
NC_022302.1	96183584	96183619	36	*	UP	1.37287	0.0392249	Distal Intergenic	NC_022302.1	96174894	96243305	68412	-	gene10070	gene10070	59721
NC_022302.1	96497448	96497506	59	*	UP	7.07765	0.122028	Distal Intergenic	NC_022302.1	96483036	96542743	59708	+	gene10074	gene10074	14470
NC_022302.1	96697827	96699890	2064	*	UP	45.0454	0.0218349	Distal Intergenic	NC_022302.1	96483036	96542743	59708	+	gene10074	gene10074	216854
NC_022302.1	96841092	96841123	32	*	DOWN	3.86976	0.124831	Distal Intergenic	NC_022302.1	96806613	97128001	321389	-	gene10075	gene10075	286909
NC_022302.1	96894003	96894305	303	*	UP	11.0364	0.0365443	Distal Intergenic	NC_022302.1	96806613	97128001	321389	-	gene10075	gene10075	233998
NC_022302.1	96891520	96892085	566	*	UP	2.23225	0.00395089	Distal Intergenic	NC_022302.1	96806613	97128001	321389	-	gene10075	gene10075	236481
NC_022302.1	97516966	97517029	64	*	UP	7.69684	0.122172	Distal Intergenic	NC_022302.1	97447818	97623850	176033	-	gene10076	gene10076	106884
NC_022302.1	97795960	97796067	108	*	UP	10.7222	0.100207	Distal Intergenic	NC_022302.1	97866307	97875232	8926	+	gene10078	gene10078	-70347
NC_022302.1	98135187	98135192	6	*	DOWN	4.20966	0.841932	Distal Intergenic	NC_022302.1	98011043	98018442	7400	+	gene10080	gene10080	124149
NC_022302.1	98145822	98146039	218	*	DOWN	0.936058	0.00431363	Distal Intergenic	NC_022302.1	98118607	98273564	154958	-	gene10081	gene10081	127742
NC_022302.1	98335786	98335847	62	*	UP	67.4953	1.10648	Distal Intergenic	NC_022302.1	98118607	98273564	154958	-	gene10081	gene10081	-62283
NC_022302.1	98419800	98426018	6219	*	UP	290.666	0.0467459	Distal Intergenic	NC_022302.1	98118607	98273564	154958	-	gene10081	gene10081	-152454
NC_022302.1	98479796	98479865	70	*	DOWN	18.4911	0.267987	Distal Intergenic	NC_022302.1	98444190	98572725	128536	-	gene10082	gene10082	92929
NC_022302.1	98623090	98623103	14	*	DOWN	1.26505	0.0973116	Distal Intergenic	NC_022302.1	98444190	98572725	128536	-	gene10082	gene10082	-50378
NC_022302.1	98702636	98702663	28	*	UP	46.4917	1.72191	Distal Intergenic	NC_022302.1	98753881	98809777	55897	+	gene10083	gene10083	-51245
NC_022303.1	2056	2099	44	*	DOWN	5.16919	0.120214	Distal Intergenic	NC_022303.1	14689	23645	8957	+	gene10092	gene10092	-12633
NC_022303.1	786649	787647	999	*	DOWN	6.04885	0.00606098	Distal Intergenic	NC_022303.1	764759	764830	72	+	gene10104	gene10104	22888
NC_022303.1	1414989	1415050	62	*	UP	471.636	7.73174	Distal Intergenic	NC_022303.1	1251637	1320751	69115	-	gene10107	gene10107	-94299
NC_022303.1	1994882	1994897	16	*	UP	14.0103	0.934021	Distal Intergenic	NC_022303.1	2007446	2019232	11787	+	gene10113	gene10113	-12564
NC_022303.1	2188561	2188996	436	*	DOWN	0.474406	0.00109059	Distal Intergenic	NC_022303.1	2176020	2191712	15693	+	gene10120	gene10120	12976
NC_022303.1	2372259	2373883	1625	*	UP	9.42538	0.00580381	Distal Intergenic	NC_022303.1	2407282	2410412	3131	-	gene10124	gene10124	38153
NC_022303.1	2407216	2409369	2154	*	UP	75.6387	0.0351318	Distal Intergenic	NC_022303.1	2407282	2410412	3131	-	gene10124	gene10124	3196
NC_022303.1	2452500	2452574	75	*	UP	43.0152	0.581286	Distal Intergenic	NC_022303.1	2439525	2444982	5458	-	gene10126	gene10126	-7592
NC_022303.1	2514586	2517772	3187	*	DOWN	66.9186	0.021004	Distal Intergenic	NC_022303.1	2516864	2527733	10870	-	gene10129	gene10129	13147
NC_022303.1	2637090	2637093	4	*	DOWN	1.89919	0.633065	Distal Intergenic	NC_022303.1	2586355	2631701	45347	+	gene10135	gene10135	50738
NC_022303.1	2958592	2958595	4	*	UP	112.618	37.5392	Promoter (<=1kb)	NC_022303.1	2953722	2958613	4892	-	gene10142	gene10142	21
NC_022303.1	3072109	3073475	1367	*	UP	144.87	0.106054	Distal Intergenic	NC_022303.1	3069243	3080355	11113	-	gene10147	gene10147	8246
NC_022303.1	3223185	3223189	5	*	DOWN	2.01627	0.504068	Distal Intergenic	NC_022303.1	3201137	3232640	31504	+	gene10150	gene10150	22052
NC_022303.1	3856150	3856184	35	*	DOWN	4.92421	0.14483	Distal Intergenic	NC_022303.1	3886392	3940675	54284	+	gene10154	gene10154	-30242
NC_022303.1	4094141	4094218	78	*	UP	49.7064	0.645538	Distal Intergenic	NC_022303.1	4008737	4044589	35853	-	gene10157	gene10157	-49629
NC_022303.1	4812021	4812051	31	*	DOWN	0.779652	0.0259884	Distal Intergenic	NC_022303.1	4601836	4680244	78409	-	gene10168	gene10168	-131807
NC_022303.1	5438481	5438550	70	*	UP	8.60865	0.124763	Distal Intergenic	NC_022303.1	5496382	5510903	14522	+	gene10170	gene10170	-57901
NC_022303.1	5456045	5456066	22	*	DOWN	13.5035	0.643025	Distal Intergenic	NC_022303.1	5496382	5510903	14522	+	gene10170	gene10170	-40337
NC_022303.1	6576836	6576904	69	*	UP	7.82395	0.115058	Distal Intergenic	NC_022303.1	6590244	6627101	36858	+	gene10180	gene10180	-13408
NC_022303.1	6768673	6770445	1773	*	DOWN	13.5965	0.00767299	Distal Intergenic	NC_022303.1	6731824	6824806	92983	+	gene10181	gene10181	38621
NC_022303.1	7131500	7131510	11	*	DOWN	6.66454	0.666454	Distal Intergenic	NC_022303.1	7099802	7150999	51198	+	gene10186	gene10186	31708
NC_022303.1	9174445	9175000	556	*	UP	195.035	0.351414	Promoter (<=1kb)	NC_022303.1	9124865	9174576	49712	-	gene10195	gene10195	0
NC_022303.1	9996959	9997016	58	*	DOWN	21.1106	0.370361	Promoter (1-2kb)	NC_022303.1	9998797	10011284	12488	+	gene10217	gene10217	-1838
NC_022303.1	9997248	9997315	68	*	DOWN	14.7172	0.219659	Promoter (1-2kb)	NC_022303.1	9998797	10011284	12488	+	gene10217	gene10217	-1549
NC_022303.1	10030246	10035312	5067	*	DOWN	419.313	0.08277	Promoter (<=1kb)	NC_022303.1	10026364	10030260	3897	-	gene10219	gene10219	0
NC_022303.1	11360132	11360357	226	*	DOWN	0.496521	0.00220676	Distal Intergenic	NC_022303.1	11405151	11411012	5862	-	gene10248	gene10248	50880
NC_022303.1	12761940	12761986	47	*	DOWN	1.78719	0.0388519	Distal Intergenic	NC_022303.1	12968737	12969147	411	-	gene10254	gene10254	207207
NC_022303.1	12855120	12855356	237	*	UP	49.8305	0.211146	Distal Intergenic	NC_022303.1	12968737	12969147	411	-	gene10254	gene10254	114027
NC_022303.1	13354831	13354901	71	*	DOWN	7.17979	0.102568	Promoter (1-2kb)	NC_022303.1	13329476	13355928	26453	-	gene10262	gene10262	1097
NC_022303.1	13351745	13351751	7	*	DOWN	3.29391	0.548985	Distal Intergenic	NC_022303.1	13329476	13355928	26453	-	gene10262	gene10262	4183
NC_022303.1	13738206	13738235	30	*	DOWN	2.46749	0.0850859	Distal Intergenic	NC_022303.1	13704719	13813720	109002	+	gene10267	gene10267	33516
NC_022303.1	20246812	20246854	43	*	DOWN	0.359277	0.00855421	Distal Intergenic	NC_022303.1	20230054	20238389	8336	-	gene10309	gene10309	-8465
NC_022303.1	20372055	20372363	309	*	DOWN	139.362	0.452473	Promoter (<=1kb)	NC_022303.1	20372538	20419902	47365	+	gene10310	gene10310	-483
NC_022303.1	24252320	24252343	24	*	DOWN	13.0609	0.567865	Promoter (2-3kb)	NC_022303.1	24249951	24258427	8477	+	gene10333	gene10333	2392
NC_022303.1	26998194	26998201	8	*	DOWN	2.6295	0.375642	Distal Intergenic	NC_022303.1	26952939	27084475	131537	-	gene10358	gene10358	86281
NC_022303.1	27855387	27855397	11	*	DOWN	358.222	35.8222	Distal Intergenic	NC_022303.1	27584623	28127519	542897	+	gene10361	gene10361	270774
NC_022303.1	28106684	28106731	48	*	DOWN	2.2512	0.0478979	Distal Intergenic	NC_022303.1	28257215	28313425	56211	+	gene10362	gene10362	-150531
NC_022303.1	28292334	28292411	78	*	UP	17.6728	0.229518	Promoter (1-2kb)	NC_022303.1	28294099	28294170	72	-	gene10363	gene10363	1836
NC_022303.1	30276317	30276407	91	*	DOWN	1.34044	0.0148938	Distal Intergenic	NC_022303.1	30263758	30263829	72	+	gene10385	gene10385	12649
NC_022303.1	31175726	31175735	10	*	UP	2.92025	0.324472	Distal Intergenic	NC_022303.1	31114233	31117389	3157	+	gene10391	gene10391	61502
NC_022303.1	32410382	32410446	65	*	DOWN	9.69988	0.151561	Distal Intergenic	NC_022303.1	32646735	32647173	439	+	gene10394	gene10394	-236353
NC_022303.1	34082030	34082076	47	*	DOWN	5.2167	0.113407	Distal Intergenic	NC_022303.1	34591015	34591086	72	+	gene10396	gene10396	-508985
NC_022303.1	35518744	35518791	48	*	DOWN	141.776	3.01651	Distal Intergenic	NC_022303.1	35688309	35698591	10283	-	gene10398	gene10398	179847
NC_022303.1	39025441	39025463	23	*	DOWN	47.9609	2.18004	Distal Intergenic	NC_022303.1	39038211	39108064	69854	+	gene10425	gene10425	-12770
NC_022303.1	40653699	40653735	37	*	UP	6.53547	0.181541	Distal Intergenic	NC_022303.1	40263578	40351518	87941	-	gene10428	gene10428	-302217
NC_022303.1	46136773	46136790	18	*	UP	16.2446	0.955567	Distal Intergenic	NC_022303.1	46147934	46148705	772	-	gene10480	gene10480	11932
NC_022303.1	47572461	47572472	12	*	UP	104.684	9.51671	Distal Intergenic	NC_022303.1	47594704	47602253	7550	+	gene10511	gene10511	-22243
NC_022303.1	47615054	47615106	53	*	UP	5.86585	0.112805	Distal Intergenic	NC_022303.1	47594704	47602253	7550	+	gene10511	gene10511	20402
NC_022303.1	47651896	47651906	11	*	UP	25.4835	2.54835	Distal Intergenic	NC_022303.1	47612352	47673815	61464	-	gene10512	gene10512	21919
NC_022303.1	47852962	47852967	6	*	DOWN	0.486005	0.097201	Distal Intergenic	NC_022303.1	47797899	47843193	45295	+	gene10515	gene10515	55068
NC_022303.1	48114818	48114832	15	*	UP	123.135	8.79533	Distal Intergenic	NC_022303.1	48129365	48140481	11117	-	gene10519	gene10519	25663
NC_022303.1	57804828	57804891	64	*	DOWN	5.25768	0.0834552	Distal Intergenic	NC_022303.1	57672212	57672958	747	+	gene10567	gene10567	132679
NC_022303.1	58811174	58811182	9	*	DOWN	5.10871	0.638589	Distal Intergenic	NC_022303.1	58797772	58817810	20039	+	gene10570	gene10570	13410
NC_022303.1	59677840	59677891	52	*	UP	5.69822	0.11173	Distal Intergenic	NC_022303.1	59691706	59694456	2751	+	gene10580	gene10580	-13866
NC_022303.1	61914706	61914711	6	*	UP	2.79177	0.558354	Distal Intergenic	NC_022303.1	61867465	61907045	39581	+	gene10595	gene10595	47246
NC_022303.1	61925177	61925208	32	*	UP	46.486	1.49955	Distal Intergenic	NC_022303.1	61867465	61907045	39581	+	gene10595	gene10595	57743
NC_022303.1	61934222	61934274	53	*	UP	6.06669	0.116667	Distal Intergenic	NC_022303.1	61867465	61907045	39581	+	gene10595	gene10595	66809
NC_022303.1	62060284	62060694	411	*	DOWN	10.9138	0.0266191	Distal Intergenic	NC_022303.1	62173719	62176410	2692	-	gene10596	gene10596	116126
NC_022303.1	62099559	62099591	33	*	DOWN	3.9404	0.123138	Distal Intergenic	NC_022303.1	62173719	62176410	2692	-	gene10596	gene10596	76851
NC_022303.1	63851446	63851513	68	*	UP	23.2537	0.34707	Distal Intergenic	NC_022303.1	63702010	63847595	145586	+	gene10606	gene10606	149503
NC_022303.1	65045724	65045739	16	*	UP	3.1495	0.209967	Distal Intergenic	NC_022303.1	65054512	65054583	72	+	gene10609	gene10609	-8788
NC_022303.1	66321787	66321861	75	*	UP	8.48845	0.114709	Distal Intergenic	NC_022303.1	66258198	66516009	257812	+	gene10626	gene10626	63663
NC_022303.1	66585654	66589894	4241	*	UP	262.849	0.0619926	Distal Intergenic	NC_022303.1	66615645	66688400	72756	-	gene10627	gene10627	102746
NC_022303.1	66900509	66900535	27	*	UP	7.15816	0.275314	Promoter (1-2kb)	NC_022303.1	66749549	66902110	152562	-	gene10630	gene10630	1601
NC_022303.1	67987121	67987311	191	*	DOWN	269.249	1.4171	Distal Intergenic	NC_022303.1	68009213	68067116	57904	+	gene10651	gene10651	-22092
NC_022303.1	68379688	68379692	5	*	UP	3.17183	0.792957	Distal Intergenic	NC_022303.1	68262275	68262346	72	-	gene10653	gene10653	-117346
NC_022303.1	68631172	68631202	31	*	DOWN	5.99872	0.199957	Promoter (1-2kb)	NC_022303.1	68619245	68632269	13025	-	gene10655	gene10655	1097
NC_022303.1	69242949	69242968	20	*	UP	16.3406	0.860033	Distal Intergenic	NC_022303.1	69590999	69656702	65704	-	gene10657	gene10657	413753
NC_022303.1	71386863	71386938	76	*	UP	6.08384	0.0811179	Promoter (<=1kb)	NC_022303.1	71382803	71386921	4119	-	gene10698	gene10698	0
NC_022303.1	71454946	71455046	101	*	UP	6.371	0.06371	Distal Intergenic	NC_022303.1	71450176	71459147	8972	-	gene10704	gene10704	4201
NC_022303.1	71760442	71760481	40	*	UP	18.1647	0.465762	Distal Intergenic	NC_022303.1	71742224	71798698	56475	-	gene10714	gene10714	38256
NC_022303.1	72237592	72237603	12	*	UP	6.41448	0.583135	Distal Intergenic	NC_022303.1	72201384	72234359	32976	-	gene10725	gene10725	-3244
NC_022303.1	72898121	72898138	18	*	UP	14.7966	0.870388	Distal Intergenic	NC_022303.1	72892905	72973068	80164	+	gene10731	gene10731	5233
NC_022303.1	73002711	73003607	897	*	DOWN	2.82634	0.00315439	Distal Intergenic	NC_022303.1	73019340	73019453	114	-	gene10732	gene10732	16742
NC_022303.1	74216969	74217668	700	*	UP	52.1175	0.0745601	Distal Intergenic	NC_022303.1	74134735	74204002	69268	-	gene10752	gene10752	-13666
NC_022303.1	74518371	74518423	53	*	DOWN	5.8422	0.11235	Distal Intergenic	NC_022303.1	74514832	74533609	18778	+	gene10753	gene10753	3591
NC_022303.1	75234534	75235089	556	*	UP	17.4753	0.0314871	Distal Intergenic	NC_022303.1	74945730	74947871	2142	+	gene10754	gene10754	289359
NC_022303.1	75264316	75264422	107	*	UP	10.2739	0.0969232	Distal Intergenic	NC_022303.1	74945730	74947871	2142	+	gene10754	gene10754	318692
NC_022303.1	75884972	75885003	32	*	DOWN	0.807006	0.0260324	Distal Intergenic	NC_022303.1	76315691	76316455	765	-	gene10755	gene10755	431483
NC_022303.1	76362587	76362619	33	*	DOWN	7.04643	0.220201	Distal Intergenic	NC_022303.1	76315691	76316455	765	-	gene10755	gene10755	-46164
NC_022303.1	77865903	77865917	15	*	DOWN	5.33615	0.381153	Distal Intergenic	NC_022303.1	77823892	77831536	7645	+	gene10768	gene10768	42025
NC_022303.1	77980312	77980378	67	*	DOWN	12.5456	0.190085	Distal Intergenic	NC_022303.1	77823892	77831536	7645	+	gene10768	gene10768	156486
NC_022303.1	78393214	78393225	12	*	UP	14.6062	1.32783	Distal Intergenic	NC_022303.1	78329903	78336619	6717	+	gene10769	gene10769	63322
NC_022303.1	79218183	79218232	50	*	UP	18.7564	0.382784	Distal Intergenic	NC_022303.1	79336246	79337219	974	+	gene10772	gene10772	-118063
NC_022303.1	81488189	81489153	965	*	UP	37.017	0.0383994	Distal Intergenic	NC_022303.1	81334764	81341001	6238	-	gene10780	gene10780	-148152
NC_022303.1	85536436	85543357	6922	*	UP	22.187	0.00320575	Distal Intergenic	NC_022303.1	85548296	85550069	1774	-	gene10798	gene10798	13633
NC_022303.1	86224720	86224727	8	*	DOWN	0.273555	0.0390792	Distal Intergenic	NC_022303.1	86264816	86271173	6358	-	gene10804	gene10804	46453
NC_022303.1	86318603	86318622	20	*	UP	41.859	2.2031	Distal Intergenic	NC_022303.1	86315199	86320427	5229	+	gene10805	gene10805	3423
NC_022303.1	86403972	86404013	42	*	UP	26.7002	0.651225	Distal Intergenic	NC_022303.1	86367283	86420329	53047	-	gene10807	gene10807	16357
NC_022303.1	86524589	86524660	72	*	UP	3.62425	0.0510458	Distal Intergenic	NC_022303.1	86437286	86491878	54593	-	gene10808	gene10808	-32782
NC_022303.1	87230664	87230775	112	*	UP	9.86692	0.0888912	Distal Intergenic	NC_022303.1	87260100	87353964	93865	+	gene10820	gene10820	-29436
NC_022303.1	87398332	87403248	4917	*	UP	65.1808	0.0132589	Distal Intergenic	NC_022303.1	87377466	87379825	2360	-	gene10821	gene10821	-23423
NC_022303.1	88131414	88131453	40	*	DOWN	22.2402	0.570261	Distal Intergenic	NC_022303.1	88150504	88225791	75288	+	gene10824	gene10824	-19090
NC_022303.1	88237778	88237805	28	*	DOWN	6.76879	0.250696	Distal Intergenic	NC_022303.1	88150504	88225791	75288	+	gene10824	gene10824	87301
NC_022303.1	88684401	88685281	881	*	DOWN	3.61654	0.00410971	Distal Intergenic	NC_022303.1	88599194	88609243	10050	-	gene10825	gene10825	-76038
NC_022303.1	88746759	88746822	64	*	UP	425.104	6.74767	Distal Intergenic	NC_022303.1	88675666	88768107	92442	-	gene10826	gene10826	21348
NC_022303.1	89092154	89092180	27	*	UP	25.3167	0.973719	Distal Intergenic	NC_022303.1	89173913	89174226	314	+	gene10829	gene10829	-81759
NC_022303.1	89192747	89192796	50	*	DOWN	45.9204	0.937151	Distal Intergenic	NC_022303.1	89173913	89174226	314	+	gene10829	gene10829	18883
NC_022303.1	89405684	89405753	70	*	DOWN	38.3981	0.556494	Distal Intergenic	NC_022303.1	89581131	89582356	1226	-	gene10830	gene10830	176672
NC_022303.1	89394380	89394558	179	*	DOWN	19.8526	0.111531	Distal Intergenic	NC_022303.1	89581131	89582356	1226	-	gene10830	gene10830	187976
NC_022303.1	89399112	89399180	69	*	DOWN	7.37023	0.108386	Distal Intergenic	NC_022303.1	89581131	89582356	1226	-	gene10830	gene10830	183244
NC_022303.1	89526620	89526659	40	*	UP	17.6166	0.451709	Distal Intergenic	NC_022303.1	89581131	89582356	1226	-	gene10830	gene10830	55736
NC_022303.1	90821538	90821633	96	*	UP	6.58848	0.0693524	Distal Intergenic	NC_022303.1	90868631	90898584	29954	-	gene10833	gene10833	77046
NC_022303.1	91120173	91120191	19	*	DOWN	242.544	13.4747	Distal Intergenic	NC_022303.1	90944372	91013069	68698	-	gene10835	gene10835	-107122
NC_022303.1	91218488	91218500	13	*	DOWN	6.0347	0.502892	Distal Intergenic	NC_022303.1	91275812	91306407	30596	+	gene10836	gene10836	-57324
NC_022303.1	91283864	91288659	4796	*	DOWN	69.7728	0.0145512	Distal Intergenic	NC_022303.1	91275812	91306407	30596	+	gene10836	gene10836	12847
NC_022303.1	91821531	91821534	4	*	UP	94.0477	31.3492	Distal Intergenic	NC_022303.1	91854192	91879194	25003	+	gene10843	gene10843	-32661
NC_022303.1	92908342	92908384	43	*	UP	5.04499	0.120119	Distal Intergenic	NC_022303.1	92918092	92918163	72	+	gene10892	gene10892	-9750
NC_022303.1	93854446	93854455	10	*	DOWN	1.45883	0.162092	Distal Intergenic	NC_022303.1	93824131	93877107	52977	+	gene10896	gene10896	30324
NC_022303.1	93952201	93952211	11	*	UP	2.63899	0.263899	Distal Intergenic	NC_022303.1	93959793	93990211	30419	+	gene10898	gene10898	-7592
NC_022303.1	93958322	93958344	23	*	UP	4.89788	0.222631	Promoter (1-2kb)	NC_022303.1	93959793	93990211	30419	+	gene10898	gene10898	-1471
NC_022303.1	93958352	93958374	23	*	UP	4.40609	0.200277	Promoter (1-2kb)	NC_022303.1	93959793	93990211	30419	+	gene10898	gene10898	-1441
NC_022303.1	93991250	93994012	2763	*	UP	10.0348	0.00363318	Distal Intergenic	NC_022303.1	93990357	94009326	18970	-	gene10899	gene10899	18076
NC_022303.1	94001203	94001208	6	*	DOWN	5.75339	1.15068	Distal Intergenic	NC_022303.1	93990357	94009326	18970	-	gene10899	gene10899	8123
NC_022303.1	95865382	95865506	125	*	UP	6.68695	0.053927	Distal Intergenic	NC_022303.1	96047889	96075417	27529	+	gene10914	gene10914	-182507
NC_022303.1	96614828	96614832	5	*	UP	4.06764	1.01691	Promoter (<=1kb)	NC_022303.1	96612641	96614432	1792	-	gene10920	gene10920	-400
NC_022303.1	96718859	96718886	28	*	UP	130.336	4.82727	Distal Intergenic	NC_022303.1	96683877	96705752	21876	-	gene10925	gene10925	-13134
NC_022303.1	96890237	96891066	830	*	UP	39.931	0.0481677	Distal Intergenic	NC_022303.1	96878960	96883097	4138	-	gene10931	gene10931	-7969
NC_022303.1	97446857	97446874	18	*	UP	35.2563	2.0739	Distal Intergenic	NC_022303.1	97451632	97463108	11477	+	gene10956	gene10956	-4775
NC_022303.1	97454111	97454158	48	*	UP	4.4808	0.0953361	Promoter (2-3kb)	NC_022303.1	97451632	97463108	11477	+	gene10956	gene10956	2526
NC_022303.1	97764727	97764833	107	*	UP	9.365	0.0883491	Distal Intergenic	NC_022303.1	97750986	97759513	8528	-	gene10968	gene10968	-5320
NC_022303.1	97770253	97770306	54	*	UP	2.8094	0.0530075	Distal Intergenic	NC_022303.1	97750986	97759513	8528	-	gene10968	gene10968	-10793
NC_022303.1	97838191	97842308	4118	*	DOWN	210.862	0.0512173	Distal Intergenic	NC_022303.1	97840638	97842757	2120	-	gene10972	gene10972	4566
NC_022303.1	98083878	98083928	51	*	UP	69.1746	1.38349	Distal Intergenic	NC_022303.1	97976530	98001698	25169	+	gene10978	gene10978	107398
NC_022303.1	98228276	98228339	64	*	UP	10.6918	0.169711	Distal Intergenic	NC_022303.1	98308430	98325393	16964	+	gene10979	gene10979	-80154
NC_022303.1	98281197	98281218	22	*	UP	5.62074	0.267654	Distal Intergenic	NC_022303.1	98308430	98325393	16964	+	gene10979	gene10979	-27233
NC_022303.1	99452473	99452547	75	*	UP	194.166	2.62387	Distal Intergenic	NC_022303.1	99397346	99535235	137890	+	gene11003	gene11003	55201
NC_022303.1	99539104	99539136	33	*	DOWN	0.341506	0.0106721	Promoter (2-3kb)	NC_022303.1	99540717	99541239	523	-	gene11004	gene11004	2135
NC_022303.1	99582096	99582188	93	*	UP	45.8106	0.497941	Distal Intergenic	NC_022303.1	99546203	99568400	22198	-	gene11005	gene11005	-13788
NC_022303.1	99819395	99820419	1025	*	DOWN	105.8	0.103321	Distal Intergenic	NC_022303.1	99831485	99874464	42980	-	gene11009	gene11009	55069
NC_022303.1	100124506	100124594	89	*	DOWN	4.9897	0.0567011	Distal Intergenic	NC_022303.1	100086884	100091811	4928	+	gene11014	gene11014	37710
NC_022303.1	100160931	100162133	1203	*	UP	26.6249	0.0221505	Distal Intergenic	NC_022303.1	100102210	100226240	124031	-	gene11015	gene11015	65309
NC_022303.1	100189316	100195629	6314	*	DOWN	279.874	0.0443329	Distal Intergenic	NC_022303.1	100102210	100226240	124031	-	gene11015	gene11015	36924
NC_022303.1	100284183	100284202	20	*	DOWN	66.7957	3.51556	Distal Intergenic	NC_022303.1	100102210	100226240	124031	-	gene11015	gene11015	-57962
NC_022303.1	100631616	100631671	56	*	DOWN	6.16489	0.112089	Distal Intergenic	NC_022303.1	100664497	100737393	72897	+	gene11017	gene11017	-32881
NC_022303.1	100869062	100869073	12	*	UP	127.954	11.6321	Distal Intergenic	NC_022303.1	100851344	100879273	27930	-	gene11021	gene11021	10211
NC_022303.1	101411820	101411824	5	*	DOWN	0.57136	0.14284	Distal Intergenic	NC_022303.1	101403662	101407895	4234	+	gene11030	gene11030	8162
NC_022303.1	101637821	101637849	29	*	DOWN	11.9684	0.427444	Distal Intergenic	NC_022303.1	101600994	101671788	70795	+	gene11036	gene11036	36855
NC_022303.1	101690962	101691009	48	*	UP	16.8603	0.35873	Distal Intergenic	NC_022303.1	101687688	101692348	4661	+	gene11037	gene11037	3321
NC_022303.1	101891668	101892877	1210	*	UP	15.9902	0.013226	Distal Intergenic	NC_022303.1	101886796	101917163	30368	-	gene11043	gene11043	25495
NC_022303.1	101881376	101883408	2033	*	UP	2.27157	0.0011179	Distal Intergenic	NC_022303.1	101818152	101850190	32039	-	gene11042	gene11042	-33218
NC_022303.1	101902794	101907612	4819	*	DOWN	150.533	0.0312438	Distal Intergenic	NC_022303.1	101886796	101917163	30368	-	gene11043	gene11043	14369
NC_022303.1	101919852	101919995	144	*	UP	1044.03	7.30089	Promoter (2-3kb)	NC_022303.1	101886796	101917163	30368	-	gene11043	gene11043	-2832
NC_022303.1	101926712	101929892	3181	*	UP	0.749772	0.000235777	Distal Intergenic	NC_022303.1	101886796	101917163	30368	-	gene11043	gene11043	-12729
NC_022303.1	101952178	101952197	20	*	UP	346.499	18.2368	Distal Intergenic	NC_022303.1	101886796	101917163	30368	-	gene11043	gene11043	-35034
NC_022303.1	102086952	102087007	56	*	UP	4.42276	0.0804137	Distal Intergenic	NC_022303.1	102116279	102125147	8869	-	gene11044	gene11044	38195
NC_022303.1	102208495	102208505	11	*	DOWN	8.31863	0.831863	Promoter (2-3kb)	NC_022303.1	102184493	102205705	21213	-	gene11047	gene11047	-2800
NC_022303.1	102275437	102276643	1207	*	DOWN	34.8426	0.028891	Distal Intergenic	NC_022303.1	102277504	102280193	2690	-	gene11049	gene11049	4756
NC_022303.1	102425217	102425242	26	*	UP	12.2136	0.488543	Distal Intergenic	NC_022303.1	102385729	102455725	69997	-	gene11057	gene11057	30508
NC_022303.1	102439542	102450149	10608	*	UP	452.779	0.0426868	Distal Intergenic	NC_022303.1	102385729	102455725	69997	-	gene11057	gene11057	16183
NC_022303.1	102799024	102799034	11	*	DOWN	2.68637	0.268637	Distal Intergenic	NC_022303.1	102786313	102821672	35360	+	gene11073	gene11073	12721
NC_022303.1	102828426	102828432	7	*	DOWN	2.8014	0.466899	Distal Intergenic	NC_022303.1	102831799	102838982	7184	-	gene11074	gene11074	10556
NC_022303.1	102897252	102897308	57	*	UP	9.99746	0.178526	Distal Intergenic	NC_022303.1	102891552	102919375	27824	+	gene11076	gene11076	5756
NC_022303.1	103026180	103026186	7	*	UP	10.2958	1.71597	Distal Intergenic	NC_022303.1	102994065	103055815	61751	-	gene11079	gene11079	29635
NC_022303.1	103265422	103266413	992	*	DOWN	5.91558	0.00596931	Distal Intergenic	NC_022303.1	103177144	103262581	85438	-	gene11082	gene11082	-3832
NC_022303.1	103360377	103360410	34	*	UP	12.0647	0.365598	Promoter (2-3kb)	NC_022303.1	103333746	103357666	23921	-	gene11083	gene11083	-2744
NC_022303.1	103380073	103380167	95	*	UP	69.0797	0.73489	Distal Intergenic	NC_022303.1	103398323	103410147	11825	+	gene11084	gene11084	-18250
NC_022303.1	103558204	103558255	52	*	UP	3.08384	0.0604674	Distal Intergenic	NC_022303.1	103578190	103585846	7657	-	gene11085	gene11085	27642
NC_022303.1	103643877	103645717	1841	*	UP	3.12148	0.00169646	Distal Intergenic	NC_022303.1	103621186	103648454	27269	-	gene11091	gene11091	4577
NC_022303.1	103702178	103702235	58	*	DOWN	10.4169	0.182753	Distal Intergenic	NC_022303.1	103696547	103699499	2953	+	gene11096	gene11096	5688
NC_022303.1	103714203	103714227	25	*	UP	12.9773	0.540721	Promoter (<=1kb)	NC_022303.1	103700683	103713750	13068	-	gene11097	gene11097	-477
NC_022303.1	103717372	103717424	53	*	DOWN	14.3918	0.276766	Distal Intergenic	NC_022303.1	103700683	103713750	13068	-	gene11097	gene11097	-3674
NC_022303.1	103850406	103850431	26	*	DOWN	13.0529	0.522116	Distal Intergenic	NC_022303.1	103843482	103844878	1397	+	gene11102	gene11102	6949
NC_022303.1	103860344	103860360	17	*	DOWN	2.63055	0.164409	Distal Intergenic	NC_022303.1	103851996	103865824	13829	-	gene11103	gene11103	5480
NC_022303.1	103911628	103922807	11180	*	UP	211.293	0.0189009	Distal Intergenic	NC_022303.1	103908382	103923876	15495	-	gene11108	gene11108	12248
NC_022303.1	103994673	103994677	5	*	UP	2.72047	0.680117	Promoter (<=1kb)	NC_022303.1	103994701	103997248	2548	+	gene11113	gene11113	-28
NC_022303.1	104025153	104025213	61	*	UP	4.60846	0.0768077	Distal Intergenic	NC_022303.1	104020944	104028179	7236	+	gene11115	gene11115	4269
NC_022303.1	104064436	104068618	4183	*	DOWN	23.4267	0.00560178	Distal Intergenic	NC_022303.1	104039172	104041402	2231	-	gene11117	gene11117	-27216
NC_022303.1	104091391	104091421	31	*	UP	5.83886	0.194629	Distal Intergenic	NC_022303.1	104039172	104041402	2231	-	gene11117	gene11117	-50019
NC_022303.1	104150665	104164270	13606	*	DOWN	546.718	0.0401851	Distal Intergenic	NC_022303.1	104039172	104041402	2231	-	gene11117	gene11117	-122868
NC_022303.1	104147339	104149873	2535	*	DOWN	103.403	0.0408062	Distal Intergenic	NC_022303.1	104039172	104041402	2231	-	gene11117	gene11117	-108471
NC_022303.1	104205390	104208353	2964	*	UP	159.915	0.0539708	Distal Intergenic	NC_022303.1	104255521	104302150	46630	-	gene11118	gene11118	96760
NC_022303.1	104259749	104259780	32	*	UP	4.69642	0.151498	Distal Intergenic	NC_022303.1	104255521	104302150	46630	-	gene11118	gene11118	42401
NC_022303.1	104267958	104268659	702	*	DOWN	53.6766	0.0765714	Distal Intergenic	NC_022303.1	104255521	104302150	46630	-	gene11118	gene11118	34192
NC_022303.1	104490157	104490257	101	*	DOWN	8.3345	0.083345	Distal Intergenic	NC_022303.1	104433697	104557842	124146	-	gene11120	gene11120	67685
NC_022303.1	104520547	104520557	11	*	UP	12.0893	1.20893	Distal Intergenic	NC_022303.1	104433697	104557842	124146	-	gene11120	gene11120	37295
NC_022303.1	104721548	104725399	3852	*	UP	133.316	0.0346186	Distal Intergenic	NC_022303.1	104754068	104771658	17591	-	gene11121	gene11121	50110
NC_022303.1	104715112	104716981	1870	*	UP	15.4008	0.00824011	Distal Intergenic	NC_022303.1	104754068	104771658	17591	-	gene11121	gene11121	56546
NC_022303.1	104749295	104750357	1063	*	UP	21.6109	0.0203492	Distal Intergenic	NC_022303.1	104754068	104771658	17591	-	gene11121	gene11121	22363
NC_022303.1	104773581	104773645	65	*	DOWN	22.9407	0.358448	Promoter (1-2kb)	NC_022303.1	104754068	104771658	17591	-	gene11121	gene11121	-1987
NC_022303.1	104829574	104829614	41	*	DOWN	4.60067	0.115017	Distal Intergenic	NC_022303.1	104754068	104771658	17591	-	gene11121	gene11121	-57956
NC_022303.1	105115391	105115421	31	*	DOWN	3.75958	0.125319	Distal Intergenic	NC_022303.1	105062658	105132909	70252	-	gene11123	gene11123	17518
NC_022303.1	105153503	105153518	16	*	DOWN	2.03615	0.135744	Distal Intergenic	NC_022303.1	105062658	105132909	70252	-	gene11123	gene11123	-20609
NC_022304.1	59630	59658	29	*	UP	2.2711	0.0811106	Distal Intergenic	NC_022304.1	432971	605420	172450	-	gene11129	gene11129	545790
NC_022304.1	1132758	1132845	88	*	DOWN	116.506	1.33915	Distal Intergenic	NC_022304.1	1061977	1609764	547788	+	gene11133	gene11133	70868
NC_022304.1	1149334	1149369	36	*	DOWN	18.0552	0.515862	Distal Intergenic	NC_022304.1	1061977	1609764	547788	+	gene11133	gene11133	87392
NC_022304.1	4600936	4601031	96	*	DOWN	37.1123	0.390656	Distal Intergenic	NC_022304.1	4902259	4903844	1586	-	gene11136	gene11136	302908
NC_022304.1	7342941	7342976	36	*	UP	37.2326	1.06379	Distal Intergenic	NC_022304.1	7227705	7227776	72	-	gene11138	gene11138	-115200
NC_022304.1	8026795	8026825	31	*	DOWN	6.17059	0.205686	Distal Intergenic	NC_022304.1	8344139	8351031	6893	+	gene11141	gene11141	-317344
NC_022304.1	8630547	8630618	72	*	UP	4.94792	0.069689	Distal Intergenic	NC_022304.1	8566417	8589278	22862	-	gene11142	gene11142	-41340
NC_022304.1	8676666	8676716	51	*	DOWN	167.764	3.35527	Distal Intergenic	NC_022304.1	8566417	8589278	22862	-	gene11142	gene11142	-87438
NC_022304.1	8758996	8761944	2949	*	UP	55.6604	0.0188807	Distal Intergenic	NC_022304.1	8837411	8841154	3744	+	gene11143	gene11143	-78415
NC_022304.1	9332966	9332981	16	*	DOWN	40.4641	2.69761	Distal Intergenic	NC_022304.1	9321377	9326279	4903	-	gene11151	gene11151	-6702
NC_022304.1	10399145	10399541	397	*	DOWN	49.8731	0.125942	Distal Intergenic	NC_022304.1	10325778	10363560	37783	+	gene11158	gene11158	73763
NC_022304.1	12676956	12677037	82	*	DOWN	5.43921	0.0671507	Distal Intergenic	NC_022304.1	12591896	12713674	121779	-	gene11169	gene11169	36718
NC_022304.1	13409935	13410012	78	*	UP	10.4528	0.135751	Distal Intergenic	NC_022304.1	13384638	13387496	2859	-	gene11175	gene11175	-22516
NC_022304.1	13672940	13672947	8	*	UP	41.7859	5.96941	Distal Intergenic	NC_022304.1	13693593	13704464	10872	+	gene11179	gene11179	-20653
NC_022304.1	14273001	14273013	13	*	DOWN	2.36217	0.196847	Distal Intergenic	NC_022304.1	14230137	14259327	29191	+	gene11186	gene11186	42876
NC_022304.1	14333026	14333079	54	*	UP	7.97529	0.150477	Promoter (<=1kb)	NC_022304.1	14285322	14332644	47323	-	gene11187	gene11187	-435
NC_022304.1	14333279	14333315	37	*	DOWN	12.5184	0.347732	Promoter (<=1kb)	NC_022304.1	14285322	14332644	47323	-	gene11187	gene11187	-671
NC_022304.1	14362885	14364333	1449	*	UP	233.264	0.161094	Distal Intergenic	NC_022304.1	14285322	14332644	47323	-	gene11187	gene11187	-31689
NC_022304.1	16875928	16876030	103	*	UP	7.11526	0.0697575	Distal Intergenic	NC_022304.1	16808065	16899355	91291	-	gene11203	gene11203	23427
NC_022304.1	17244858	17244947	90	*	DOWN	249.953	2.80846	Distal Intergenic	NC_022304.1	17278409	17305993	27585	-	gene11211	gene11211	61135
NC_022304.1	17451359	17452377	1019	*	UP	7.5995	0.00746513	Distal Intergenic	NC_022304.1	17422137	17440256	18120	+	gene11216	gene11216	30240
NC_022304.1	18311348	18312880	1533	*	DOWN	122.54	0.0799868	Distal Intergenic	NC_022304.1	18307770	18400860	93091	-	gene11219	gene11219	89512
NC_022304.1	18440610	18440668	59	*	UP	4.56678	0.0787375	Distal Intergenic	NC_022304.1	18469074	18578716	109643	+	gene11220	gene11220	-28464
NC_022304.1	18543225	18543292	68	*	UP	693.589	10.3521	Distal Intergenic	NC_022304.1	18561559	18562432	874	+	gene11221	gene11221	-18334
NC_022304.1	18811300	18811315	16	*	DOWN	5.37013	0.358009	Distal Intergenic	NC_022304.1	18688246	18772525	84280	-	gene11225	gene11225	-38790
NC_022304.1	19030646	19030725	80	*	UP	1.23542	0.0156382	Distal Intergenic	NC_022304.1	19063604	19105058	41455	-	gene11228	gene11228	74412
NC_022304.1	19067657	19067662	6	*	UP	9.64636	1.92927	Distal Intergenic	NC_022304.1	19063604	19105058	41455	-	gene11228	gene11228	37401
NC_022304.1	19314860	19314928	69	*	DOWN	4.19439	0.0616822	Distal Intergenic	NC_022304.1	19280474	19290846	10373	+	gene11231	gene11231	34454
NC_022304.1	19381979	19381994	16	*	UP	44.1287	2.94192	Promoter (1-2kb)	NC_022304.1	19360659	19380226	19568	-	gene11233	gene11233	-1768
NC_022304.1	20004745	20004790	46	*	UP	20.9973	0.466606	Distal Intergenic	NC_022304.1	19998401	20010934	12534	+	gene11242	gene11242	6389
NC_022304.1	20197520	20198169	650	*	UP	26.663	0.0410832	Distal Intergenic	NC_022304.1	20202130	20217226	15097	+	gene11243	gene11243	-4610
NC_022304.1	23486179	23486194	16	*	DOWN	43.7032	2.91355	Distal Intergenic	NC_022304.1	23704480	23705843	1364	-	gene11266	gene11266	219664
NC_022304.1	23588731	23588783	53	*	UP	586.66	11.2819	Distal Intergenic	NC_022304.1	23704480	23705843	1364	-	gene11266	gene11266	117112
NC_022304.1	23755229	23755281	53	*	UP	17.0644	0.328162	Promoter (<=1kb)	NC_022304.1	23754887	23757313	2427	+	gene11268	gene11268	394
NC_022304.1	23755296	23756053	758	*	DOWN	18.9439	0.025025	Promoter (1-2kb)	NC_022304.1	23754887	23757313	2427	+	gene11268	gene11268	1166
NC_022304.1	25809237	25809264	28	*	DOWN	0.0841514	0.00311672	Distal Intergenic	NC_022304.1	25824508	25856312	31805	-	gene11275	gene11275	47075
NC_022304.1	26882578	26882604	27	*	DOWN	25.3466	0.974867	Distal Intergenic	NC_022304.1	26906682	26907458	777	+	gene11283	gene11283	-24104
NC_022304.1	27068114	27068197	84	*	UP	9.86598	0.118867	Distal Intergenic	NC_022304.1	26963979	27024189	60211	-	gene11284	gene11284	-44008
NC_022304.1	27194567	27194581	15	*	UP	8.75471	0.625336	Distal Intergenic	NC_022304.1	26963979	27024189	60211	-	gene11284	gene11284	-170392
NC_022304.1	27407886	27408106	221	*	UP	2.2543	0.0102468	Distal Intergenic	NC_022304.1	27409310	27516601	107292	-	gene11285	gene11285	108715
NC_022304.1	28048076	28048113	38	*	UP	70.4574	1.90425	Distal Intergenic	NC_022304.1	28051641	28081695	30055	-	gene11293	gene11293	33619
NC_022304.1	28343974	28344199	226	*	UP	13.9966	0.0622073	Distal Intergenic	NC_022304.1	28245630	28298268	52639	+	gene11298	gene11298	98569
NC_022304.1	28468568	28468633	66	*	DOWN	1.05213	0.0161866	Distal Intergenic	NC_022304.1	28572341	28620141	47801	+	gene11299	gene11299	-103773
NC_022304.1	28474133	28474149	17	*	UP	7.60886	0.475554	Distal Intergenic	NC_022304.1	28572341	28620141	47801	+	gene11299	gene11299	-98208
NC_022304.1	28654664	28654720	57	*	DOWN	1.84194	0.0328918	Distal Intergenic	NC_022304.1	28572341	28620141	47801	+	gene11299	gene11299	82379
NC_022304.1	28892102	28893528	1427	*	UP	4.62836	0.00324569	Distal Intergenic	NC_022304.1	28776257	29036322	260066	-	gene11301	gene11301	144220
NC_022304.1	29114307	29114359	53	*	UP	13.8517	0.266378	Distal Intergenic	NC_022304.1	28776257	29036322	260066	-	gene11301	gene11301	-78037
NC_022304.1	29177607	29177673	67	*	UP	24.0048	0.36371	Distal Intergenic	NC_022304.1	29201455	29220665	19211	+	gene11302	gene11302	-23848
NC_022304.1	29957829	29957924	96	*	DOWN	27.0434	0.284668	Distal Intergenic	NC_022304.1	29936482	29936553	72	-	gene11310	gene11310	-21371
NC_022304.1	30217746	30217786	41	*	DOWN	179.213	4.48033	Distal Intergenic	NC_022304.1	30251521	30264250	12730	+	gene11314	gene11314	-33775
NC_022304.1	30591378	30591400	23	*	UP	148.771	6.76232	Distal Intergenic	NC_022304.1	30661706	30664142	2437	+	gene11319	gene11319	-70328
NC_022304.1	30723789	30727168	3380	*	DOWN	86.3681	0.0255602	Distal Intergenic	NC_022304.1	30700146	30748790	48645	-	gene11320	gene11320	25001
NC_022304.1	31116345	31116348	4	*	UP	3.57479	1.1916	Distal Intergenic	NC_022304.1	31124302	31130355	6054	+	gene11324	gene11324	-7957
NC_022304.1	31223847	31223863	17	*	DOWN	17.4934	1.09334	Distal Intergenic	NC_022304.1	31124302	31130355	6054	+	gene11324	gene11324	99561
NC_022304.1	31718191	31718194	4	*	DOWN	5.47405	1.82468	Distal Intergenic	NC_022304.1	31739193	31744267	5075	+	gene11329	gene11329	-21002
NC_022304.1	31968933	31969013	81	*	UP	12.0351	0.150439	Distal Intergenic	NC_022304.1	31986317	32038245	51929	+	gene11330	gene11330	-17384
NC_022304.1	32217352	32217366	15	*	DOWN	25.3406	1.81004	Distal Intergenic	NC_022304.1	32168617	32261410	92794	-	gene11333	gene11333	44058
NC_022304.1	32956034	32956112	79	*	DOWN	12.4592	0.159734	Distal Intergenic	NC_022304.1	33148279	33175130	26852	-	gene11337	gene11337	219096
NC_022304.1	33122722	33122835	114	*	UP	60.7473	0.537587	Distal Intergenic	NC_022304.1	33148279	33175130	26852	-	gene11337	gene11337	52408
NC_022304.1	33171015	33174389	3375	*	DOWN	80.2253	0.0237775	Distal Intergenic	NC_022304.1	33148279	33175130	26852	-	gene11337	gene11337	4115
NC_022304.1	33402495	33402500	6	*	DOWN	11.4552	2.29104	Distal Intergenic	NC_022304.1	33387496	33388228	733	+	gene11343	gene11343	15004
NC_022304.1	33420945	33420976	32	*	UP	6.54641	0.211174	Distal Intergenic	NC_022304.1	33425673	33450268	24596	+	gene11344	gene11344	-4728
NC_022304.1	33586283	33586302	20	*	UP	16.5503	0.871067	Distal Intergenic	NC_022304.1	33570950	33582812	11863	+	gene11346	gene11346	15352
NC_022304.1	34537859	34537961	103	*	UP	4.37703	0.042912	Distal Intergenic	NC_022304.1	34433372	34453235	19864	-	gene11364	gene11364	-84726
NC_022304.1	35206225	35206259	35	*	UP	4e+20	1.17647e+19	Distal Intergenic	NC_022304.1	35589951	35590384	434	-	gene11365	gene11365	384159
NC_022304.1	37336675	37336702	28	*	DOWN	0.0206388	0.000764401	Distal Intergenic	NC_022304.1	36388790	36389416	627	-	gene11368	gene11368	-947286
NC_022304.1	40091738	40091745	8	*	UP	60.1478	8.59255	Intron (gene11371/gene11371, intron 1 of 2)	NC_022304.1	40080932	40139592	58661	-	gene11371	gene11371	47854
NC_022304.1	40275834	40275891	58	*	UP	23.0233	0.403918	Distal Intergenic	NC_022304.1	40080932	40139592	58661	-	gene11371	gene11371	-136299
NC_022304.1	40786891	40786896	6	*	UP	8.10302	1.6206	Distal Intergenic	NC_022304.1	40080932	40139592	58661	-	gene11371	gene11371	-647304
NC_022304.1	44520219	44520293	75	*	UP	38.2471	0.516853	Promoter (2-3kb)	NC_022304.1	44037307	44522893	485587	-	gene11375	gene11375	2674
NC_022304.1	44664764	44664829	66	*	DOWN	8.24293	0.126814	Distal Intergenic	NC_022304.1	44534493	44541721	7229	+	gene11376	gene11376	130336
NC_022304.1	44879172	44879228	57	*	UP	99.4512	1.77592	Distal Intergenic	NC_022304.1	44534493	44541721	7229	+	gene11376	gene11376	344735
NC_022304.1	47001731	47001744	14	*	UP	24.0743	1.85187	Distal Intergenic	NC_022304.1	46844252	46844323	72	+	gene11386	gene11386	157492
NC_022304.1	48032463	48033016	554	*	DOWN	4.08727	0.00739109	Distal Intergenic	NC_022304.1	48044711	48045489	779	+	gene11387	gene11387	-12248
NC_022304.1	48880696	48880738	43	*	UP	112.483	2.67816	Distal Intergenic	NC_022304.1	48641842	48863227	221386	+	gene11394	gene11394	238896
NC_022304.1	50345380	50345409	30	*	DOWN	12.6835	0.437361	Distal Intergenic	NC_022304.1	50120423	50389124	268702	-	gene11399	gene11399	43744
NC_022304.1	51217138	51217192	55	*	DOWN	8.48895	0.157203	Distal Intergenic	NC_022304.1	50980660	51009540	28881	-	gene11403	gene11403	-207652
NC_022304.1	51535222	51535256	35	*	DOWN	20.7454	0.610159	Distal Intergenic	NC_022304.1	51719025	51759408	40384	-	gene11404	gene11404	224186
NC_022304.1	52762635	52762638	4	*	DOWN	4e+20	1.33333e+20	Distal Intergenic	NC_022304.1	52534110	52606119	72010	+	gene11406	gene11406	228528
NC_022304.1	52891077	52891107	31	*	DOWN	7.04589	0.234863	Distal Intergenic	NC_022304.1	52534110	52606119	72010	+	gene11406	gene11406	356997
NC_022304.1	52943809	52944857	1049	*	UP	101.818	0.0971544	Distal Intergenic	NC_022304.1	53287789	53294259	6471	-	gene11407	gene11407	350450
NC_022304.1	53101490	53101495	6	*	DOWN	0.243956	0.0487912	Distal Intergenic	NC_022304.1	53287789	53294259	6471	-	gene11407	gene11407	192769
NC_022304.1	57421243	57421290	48	*	UP	22.9872	0.489089	Distal Intergenic	NC_022304.1	56720086	56723508	3423	-	gene11411	gene11411	-697782
NC_022304.1	58103432	58103500	69	*	UP	20.5937	0.302848	Distal Intergenic	NC_022304.1	58418714	58425314	6601	-	gene11412	gene11412	321882
NC_022304.1	58483393	58487790	4398	*	UP	14.5568	0.00331062	Distal Intergenic	NC_022304.1	58418714	58425314	6601	-	gene11412	gene11412	-62476
NC_022304.1	60918931	60919712	782	*	DOWN	7.73075	0.00989853	Distal Intergenic	NC_022304.1	61420866	61423651	2786	-	gene11419	gene11419	504720
NC_022304.1	61640386	61640448	63	*	DOWN	2.50154	0.0403474	Distal Intergenic	NC_022304.1	61634831	61634902	72	-	gene11420	gene11420	-5546
NC_022304.1	64533039	64533115	77	*	UP	0.195053	0.00256649	Distal Intergenic	NC_022304.1	65210883	65212271	1389	+	gene11424	gene11424	-677844
NC_022304.1	66476453	66476489	37	*	DOWN	15.1143	0.419843	Distal Intergenic	NC_022304.1	66580055	66580271	217	-	gene11427	gene11427	103818
NC_022304.1	68952634	68952640	7	*	DOWN	0.685599	0.114267	Distal Intergenic	NC_022304.1	68653370	69399329	745960	+	gene11442	gene11442	299270
NC_022304.1	69315281	69315404	124	*	DOWN	2.73012	0.0221961	Distal Intergenic	NC_022304.1	69525897	69526910	1014	-	gene11443	gene11443	211629
NC_022304.1	70726752	70726798	47	*	UP	91.4132	1.98724	Distal Intergenic	NC_022304.1	70800499	70800570	72	+	gene11449	gene11449	-73747
NC_022304.1	70749853	70749874	22	*	DOWN	102.239	4.86853	Distal Intergenic	NC_022304.1	70800499	70800570	72	+	gene11449	gene11449	-50646
NC_022304.1	70976380	70976429	50	*	DOWN	1.76499	0.0360201	Distal Intergenic	NC_022304.1	70975919	71022153	46235	-	gene11451	gene11451	45773
NC_022304.1	71232794	71232861	68	*	DOWN	2.40675	0.0359217	Distal Intergenic	NC_022304.1	71063292	71281277	217986	-	gene11452	gene11452	48483
NC_022304.1	71773988	71774091	104	*	UP	421.632	4.09351	Distal Intergenic	NC_022304.1	71744792	71744864	73	+	gene11460	gene11460	29299
NC_022304.1	71962565	71962611	47	*	UP	1.65356	0.0359469	Distal Intergenic	NC_022304.1	71889337	71999126	109790	+	gene11461	gene11461	73274
NC_022304.1	72495618	72495650	33	*	UP	0.377251	0.0117891	Distal Intergenic	NC_022304.1	72525724	72537080	11357	-	gene11466	gene11466	41462
NC_022304.1	72504656	72504792	137	*	UP	19.4192	0.142788	Distal Intergenic	NC_022304.1	72525724	72537080	11357	-	gene11466	gene11466	32424
NC_022304.1	72982412	72982475	64	*	UP	4e+20	6.34921e+18	Promoter (1-2kb)	NC_022304.1	72983410	72983481	72	-	gene11470	gene11470	1069
NC_022304.1	73180324	73182215	1892	*	UP	44.2413	0.0233957	Distal Intergenic	NC_022304.1	72934438	73215810	281373	-	gene11469	gene11469	35486
NC_022304.1	73217482	73222422	4941	*	UP	35.1867	0.00712281	Distal Intergenic	NC_022304.1	72934438	73215810	281373	-	gene11469	gene11469	-6612
NC_022304.1	74300093	74300099	7	*	UP	25.5889	4.26481	Promoter (<=1kb)	NC_022304.1	74290496	74299512	9017	-	gene11474	gene11474	-587
NC_022304.1	74551676	74551690	15	*	UP	38.8563	2.77545	Distal Intergenic	NC_022304.1	74603401	74603472	72	-	gene11481	gene11481	51796
NC_022304.1	74693113	74693180	68	*	UP	35.4142	0.52857	Distal Intergenic	NC_022304.1	74625809	74646124	20316	-	gene11483	gene11483	-47056
NC_022304.1	75712754	75712844	91	*	UP	22.2174	0.24686	Distal Intergenic	NC_022304.1	76114239	76114310	72	-	gene11484	gene11484	401556
NC_022304.1	77736879	77736912	34	*	UP	14.921	0.452153	Distal Intergenic	NC_022304.1	77690643	77712253	21611	-	gene11486	gene11486	-24659
NC_022304.1	77942465	77942483	19	*	UP	11.2413	0.624518	Distal Intergenic	NC_022304.1	77690643	77712253	21611	-	gene11486	gene11486	-230230
NC_022304.1	78218416	78218443	28	*	DOWN	18.8106	0.69669	Distal Intergenic	NC_022304.1	78238656	78242776	4121	+	gene11488	gene11488	-20240
NC_022304.1	78576895	78576941	47	*	DOWN	13.6669	0.297106	Distal Intergenic	NC_022304.1	78558487	78558559	73	+	gene11489	gene11489	18454
NC_022304.1	78710193	78710199	7	*	DOWN	6.09889	1.01648	Distal Intergenic	NC_022304.1	78186897	78793600	606704	-	gene11487	gene11487	83407
NC_022304.1	79240239	79240306	68	*	DOWN	9.46635	0.141289	Distal Intergenic	NC_022304.1	79291469	79692008	400540	+	gene11493	gene11493	-51230
NC_022304.1	79272147	79276426	4280	*	UP	22.6493	0.00529313	Distal Intergenic	NC_022304.1	79291469	79692008	400540	+	gene11493	gene11493	-19322
NC_022304.1	79415257	79415268	12	*	UP	0.822468	0.0747699	Distal Intergenic	NC_022304.1	79291469	79692008	400540	+	gene11493	gene11493	123799
NC_022304.1	79522220	79522316	97	*	UP	3.25697	0.0339267	Distal Intergenic	NC_022304.1	79631668	79631739	72	+	gene11494	gene11494	-109448
NC_022304.1	79558918	79559210	293	*	UP	67.1292	0.229895	Distal Intergenic	NC_022304.1	79631668	79631739	72	+	gene11494	gene11494	-72750
NC_022304.1	79593829	79593844	16	*	UP	8.41052	0.560701	Distal Intergenic	NC_022304.1	79631668	79631739	72	+	gene11494	gene11494	-37839
NC_022304.1	79899677	79899709	33	*	UP	96.2394	3.00748	Distal Intergenic	NC_022304.1	79631668	79631739	72	+	gene11494	gene11494	268041
NC_022304.1	79912074	79913099	1026	*	UP	24.6636	0.0240621	Distal Intergenic	NC_022304.1	79631668	79631739	72	+	gene11494	gene11494	281431
NC_022304.1	80024669	80028207	3539	*	UP	111.587	0.0315395	Distal Intergenic	NC_022304.1	80247803	80325010	77208	-	gene11495	gene11495	300341
NC_022304.1	80166515	80170935	4421	*	UP	205.079	0.046398	Distal Intergenic	NC_022304.1	80247803	80325010	77208	-	gene11495	gene11495	158495
NC_022304.1	80292082	80305059	12978	*	DOWN	387.073	0.0298276	Distal Intergenic	NC_022304.1	80247803	80325010	77208	-	gene11495	gene11495	32928
NC_022304.1	80433375	80433437	63	*	DOWN	1.33717	0.0215672	Distal Intergenic	NC_022304.1	80371401	80536003	164603	+	gene11496	gene11496	62036
NC_022304.1	80495449	80496478	1030	*	UP	9.88837	0.00960969	Distal Intergenic	NC_022304.1	80544371	80577928	33558	-	gene11497	gene11497	82479
NC_022304.1	80808974	80810012	1039	*	DOWN	7.86931	0.00758122	Distal Intergenic	NC_022304.1	80845930	80849323	3394	+	gene11502	gene11502	-36956
NC_022304.1	80845152	80845202	51	*	UP	7.38314	0.147663	Promoter (<=1kb)	NC_022304.1	80845930	80849323	3394	+	gene11502	gene11502	-778
NC_022304.1	81083828	81085233	1406	*	UP	61.3173	0.0436422	Distal Intergenic	NC_022304.1	80914337	80923197	8861	+	gene11504	gene11504	170896
NC_022304.1	81316772	81316910	139	*	UP	12.6946	0.09199	Distal Intergenic	NC_022304.1	81566751	81595887	29137	-	gene11505	gene11505	279115
NC_022304.1	81316746	81316773	28	*	DOWN	1.61266	0.0597283	Distal Intergenic	NC_022304.1	81566751	81595887	29137	-	gene11505	gene11505	279141
NC_022304.1	81332226	81332311	86	*	DOWN	43.9898	0.517527	Distal Intergenic	NC_022304.1	81566751	81595887	29137	-	gene11505	gene11505	263661
NC_022304.1	81328696	81328716	21	*	DOWN	3.25292	0.162646	Distal Intergenic	NC_022304.1	81566751	81595887	29137	-	gene11505	gene11505	267191
NC_022304.1	81472110	81474529	2420	*	UP	162.945	0.0673607	Distal Intergenic	NC_022304.1	81566751	81595887	29137	-	gene11505	gene11505	123777
NC_022304.1	81480750	81483876	3127	*	UP	100.435	0.032129	Distal Intergenic	NC_022304.1	81566751	81595887	29137	-	gene11505	gene11505	115137
NC_022304.1	81550367	81553817	3451	*	UP	114.719	0.033252	Distal Intergenic	NC_022304.1	81566751	81595887	29137	-	gene11505	gene11505	45520
NC_022304.1	81583496	81584203	708	*	UP	0.628096	0.000888396	Distal Intergenic	NC_022304.1	81566751	81595887	29137	-	gene11505	gene11505	12391
NC_022304.1	81603817	81603826	10	*	UP	5.23938	0.582153	Distal Intergenic	NC_022304.1	81566751	81595887	29137	-	gene11505	gene11505	-7939
NC_022304.1	81629666	81629761	96	*	UP	1.74328	0.0183504	Distal Intergenic	NC_022304.1	81566751	81595887	29137	-	gene11505	gene11505	-33874
NC_022304.1	81643657	81643756	100	*	UP	8.43748	0.0852271	Distal Intergenic	NC_022304.1	81566751	81595887	29137	-	gene11505	gene11505	-47869
NC_022304.1	81684843	81684846	4	*	DOWN	5.93557	1.97852	Distal Intergenic	NC_022304.1	81703181	81756066	52886	+	gene11506	gene11506	-18338
NC_022304.1	81757356	81757384	29	*	DOWN	4.16042	0.148586	Distal Intergenic	NC_022304.1	81797737	81863544	65808	+	gene11507	gene11507	-40381
NC_022304.1	81824088	81825137	1050	*	UP	62.538	0.0596168	Distal Intergenic	NC_022304.1	81797737	81863544	65808	+	gene11507	gene11507	27400
NC_022304.1	81866913	81867264	352	*	DOWN	4.06875	0.0115919	Promoter (1-2kb)	NC_022304.1	81868908	81885264	16357	+	gene11508	gene11508	-1995
NC_022304.1	81894116	81903916	9801	*	DOWN	43.3	0.00441837	Promoter (<=1kb)	NC_022304.1	81903525	81906461	2937	+	gene11510	gene11510	0
NC_022304.1	82007096	82007109	14	*	UP	5.89113	0.453164	Promoter (1-2kb)	NC_022304.1	81985045	82006029	20985	-	gene11514	gene11514	-1080
NC_022304.1	82004233	82004253	21	*	DOWN	0.41618	0.020809	Promoter (1-2kb)	NC_022304.1	81985045	82006029	20985	-	gene11514	gene11514	1796
NC_022304.1	82126925	82128267	1343	*	UP	4.02113	0.00299637	Distal Intergenic	NC_022304.1	82125640	82130191	4552	-	gene11520	gene11520	3266
NC_022304.1	82129249	82130112	864	*	UP	0.0313556	3.63332e-05	Promoter (<=1kb)	NC_022304.1	82125640	82130191	4552	-	gene11520	gene11520	942
NC_022304.1	82212249	82212255	7	*	UP	31.2746	5.21244	Distal Intergenic	NC_022304.1	82211883	82235058	23176	-	gene11523	gene11523	22809
NC_022304.1	82262639	82262646	8	*	UP	7.27363	1.03909	Distal Intergenic	NC_022304.1	82274773	82309072	34300	+	gene11524	gene11524	-12134
NC_022304.1	82280285	82280300	16	*	DOWN	10.8273	0.721819	Distal Intergenic	NC_022304.1	82274773	82309072	34300	+	gene11524	gene11524	5527
NC_022304.1	82331886	82334813	2928	*	UP	22.4808	0.00768048	Distal Intergenic	NC_022304.1	82310472	82319469	8998	-	gene11525	gene11525	-15344
NC_022304.1	82335026	82339021	3996	*	UP	5.11278	0.00127979	Distal Intergenic	NC_022304.1	82310472	82319469	8998	-	gene11525	gene11525	-19552
NC_022304.1	82340092	82342328	2237	*	UP	2.73254	0.00122207	Distal Intergenic	NC_022304.1	82310472	82319469	8998	-	gene11525	gene11525	-22859
NC_022304.1	82361773	82361875	103	*	UP	313.139	3.06999	Distal Intergenic	NC_022304.1	82324333	82377943	53611	-	gene11526	gene11526	16170
NC_022304.1	82388777	82388854	78	*	UP	3.62299	0.0470518	Distal Intergenic	NC_022304.1	82324333	82377943	53611	-	gene11526	gene11526	-10911
NC_022304.1	82392046	82392109	64	*	UP	0.831051	0.0131913	Distal Intergenic	NC_022304.1	82324333	82377943	53611	-	gene11526	gene11526	-14166
NC_022304.1	82431431	82431455	25	*	DOWN	2.08419	0.0868411	Distal Intergenic	NC_022304.1	82425199	82480122	54924	+	gene11527	gene11527	6256
NC_022304.1	82428325	82428367	43	*	DOWN	1.20494	0.028689	Distal Intergenic	NC_022304.1	82425199	82480122	54924	+	gene11527	gene11527	3168
NC_022305.1	376121	376131	11	*	UP	4.04316	0.404316	Distal Intergenic	NC_022305.1	419197	1257756	838560	+	gene11532	gene11532	-43076
NC_022305.1	835290	835323	34	*	UP	34.2193	1.03695	Distal Intergenic	NC_022305.1	1199797	1200307	511	+	gene11533	gene11533	-364507
NC_022305.1	2001931	2001994	64	*	UP	3.69168	0.0585981	Distal Intergenic	NC_022305.1	2008839	2020767	11929	+	gene11536	gene11536	-6908
NC_022305.1	3392244	3393516	1273	*	DOWN	34.1016	0.0268095	Distal Intergenic	NC_022305.1	3383449	3420431	36983	-	gene11548	gene11548	28187
NC_022305.1	3385347	3386963	1617	*	DOWN	27.0789	0.0167567	Distal Intergenic	NC_022305.1	3383449	3420431	36983	-	gene11548	gene11548	35084
NC_022305.1	3400452	3418064	17613	*	DOWN	202.689	0.0115086	Distal Intergenic	NC_022305.1	3383449	3420431	36983	-	gene11548	gene11548	19979
NC_022305.1	3459071	3459196	126	*	DOWN	4.82902	0.0386321	Distal Intergenic	NC_022305.1	3383449	3420431	36983	-	gene11548	gene11548	-38765
NC_022305.1	6261301	6261355	55	*	UP	56.5885	1.04794	Distal Intergenic	NC_022305.1	6251287	6282360	31074	+	gene11556	gene11556	10068
NC_022305.1	6261333	6261353	21	*	DOWN	12.0792	0.603959	Distal Intergenic	NC_022305.1	6251287	6282360	31074	+	gene11556	gene11556	10066
NC_022305.1	9225330	9225428	99	*	UP	20.7736	0.211976	Distal Intergenic	NC_022305.1	9078955	9286199	207245	+	gene11570	gene11570	146473
NC_022305.1	9314236	9314304	69	*	UP	21.0618	0.309732	Distal Intergenic	NC_022305.1	9463993	9467908	3916	+	gene11571	gene11571	-149757
NC_022305.1	9480760	9481724	965	*	UP	143.447	0.148804	Distal Intergenic	NC_022305.1	9463993	9467908	3916	+	gene11571	gene11571	17731
NC_022305.1	12215650	12215682	33	*	DOWN	0.512588	0.0160184	Distal Intergenic	NC_022305.1	12082833	12082905	73	-	gene11595	gene11595	-132777
NC_022305.1	12474808	12475998	1191	*	DOWN	19.8156	0.0166517	Distal Intergenic	NC_022305.1	12082833	12082905	73	-	gene11595	gene11595	-393093
NC_022305.1	14848280	14848302	23	*	UP	5.69303	0.258774	Distal Intergenic	NC_022305.1	15136150	15147109	10960	-	gene11599	gene11599	298829
NC_022305.1	14954769	14954789	21	*	UP	6.82106	0.341053	Distal Intergenic	NC_022305.1	15136150	15147109	10960	-	gene11599	gene11599	192340
NC_022305.1	15068687	15068715	29	*	DOWN	3.83624	0.137008	Distal Intergenic	NC_022305.1	15136150	15147109	10960	-	gene11599	gene11599	78422
NC_022305.1	15433860	15438716	4857	*	UP	45.9685	0.00946632	Distal Intergenic	NC_022305.1	15424219	15436455	12237	+	gene11601	gene11601	14497
NC_022305.1	16093017	16093031	15	*	UP	37.3188	2.66563	Distal Intergenic	NC_022305.1	15883344	16274586	391243	+	gene11609	gene11609	209687
NC_022305.1	17022987	17023754	768	*	UP	8.54838	0.0111452	Distal Intergenic	NC_022305.1	17017205	17053857	36653	-	gene11626	gene11626	30870
NC_022305.1	17152758	17152761	4	*	UP	11.076	3.692	Distal Intergenic	NC_022305.1	17127821	17135804	7984	+	gene11627	gene11627	24940
NC_022305.1	17403806	17403869	64	*	DOWN	7.55647	0.119944	Distal Intergenic	NC_022305.1	17396634	17396996	363	+	gene11631	gene11631	7235
NC_022305.1	17799376	17799479	104	*	DOWN	46.6271	0.45269	Distal Intergenic	NC_022305.1	18005784	18008462	2679	+	gene11633	gene11633	-206408
NC_022305.1	17913563	17913637	75	*	DOWN	68.6332	0.927475	Distal Intergenic	NC_022305.1	18005784	18008462	2679	+	gene11633	gene11633	-92221
NC_022305.1	18764597	18764617	21	*	DOWN	24.6564	1.23282	Distal Intergenic	NC_022305.1	18570671	18716731	146061	+	gene11634	gene11634	193946
NC_022305.1	19647876	19647909	34	*	DOWN	0.474915	0.0143914	Distal Intergenic	NC_022305.1	19477869	19477940	72	-	gene11639	gene11639	-169969
NC_022305.1	20208576	20208595	20	*	DOWN	12.0522	0.634326	Distal Intergenic	NC_022305.1	20065484	20499281	433798	+	gene11640	gene11640	143111
NC_022305.1	23238536	23238594	59	*	UP	0.57589	0.00992913	Distal Intergenic	NC_022305.1	23134455	23136249	1795	+	gene11662	gene11662	104139
NC_022305.1	23738644	23738681	38	*	DOWN	3.47302	0.0938653	Distal Intergenic	NC_022305.1	23805146	24155484	350339	+	gene11663	gene11663	-66502
NC_022305.1	23771925	23771969	45	*	UP	116.592	2.64983	Distal Intergenic	NC_022305.1	23805146	24155484	350339	+	gene11663	gene11663	-33221
NC_022305.1	24508506	24508515	10	*	DOWN	3.25628	0.361809	Distal Intergenic	NC_022305.1	24413370	24514402	101033	-	gene11668	gene11668	5896
NC_022305.1	25640403	25640410	8	*	UP	64.9148	9.27354	Distal Intergenic	NC_022305.1	25490483	25493494	3012	+	gene11676	gene11676	149927
NC_022305.1	25810496	25810560	65	*	UP	383.878	5.9981	Distal Intergenic	NC_022305.1	25490483	25493494	3012	+	gene11676	gene11676	320077
NC_022305.1	26324349	26324352	4	*	DOWN	3.34047	1.11349	Distal Intergenic	NC_022305.1	26542137	26575740	33604	+	gene11677	gene11677	-217788
NC_022305.1	26567228	26567235	8	*	DOWN	4.95049	0.707213	Distal Intergenic	NC_022305.1	26588494	26625075	36582	+	gene11678	gene11678	-21266
NC_022305.1	27269406	27269410	5	*	DOWN	3.00755	0.751887	Distal Intergenic	NC_022305.1	27356855	27356927	73	+	gene11688	gene11688	-87449
NC_022305.1	30937770	30937782	13	*	UP	12.0034	1.00028	Distal Intergenic	NC_022305.1	30915148	30952456	37309	+	gene11713	gene11713	22634
NC_022305.1	31750218	31750280	63	*	DOWN	157.847	2.54592	Distal Intergenic	NC_022305.1	31714207	31791885	77679	-	gene11717	gene11717	41667
NC_022305.1	31956486	31956532	47	*	UP	6.15741	0.133857	Distal Intergenic	NC_022305.1	32040700	32087582	46883	+	gene11719	gene11719	-84214
NC_022305.1	32353219	32353255	37	*	UP	4.443	0.123417	Distal Intergenic	NC_022305.1	32159720	32258339	98620	+	gene11720	gene11720	193535
NC_022305.1	33412250	33414573	2324	*	UP	47.5037	0.0204493	Distal Intergenic	NC_022305.1	33282150	33467335	185186	-	gene11723	gene11723	55085
NC_022305.1	33664288	33664307	20	*	DOWN	8.90486	0.468677	Distal Intergenic	NC_022305.1	33749898	33774500	24603	-	gene11725	gene11725	110212
NC_022305.1	34076649	34076676	28	*	DOWN	263.049	9.74254	Distal Intergenic	NC_022305.1	34066019	34066091	73	+	gene11728	gene11728	10657
NC_022305.1	34118634	34118727	94	*	UP	26.2398	0.282148	Distal Intergenic	NC_022305.1	34066019	34066091	73	+	gene11728	gene11728	52708
NC_022305.1	34283704	34283773	70	*	UP	37.4788	0.543171	Distal Intergenic	NC_022305.1	34333568	34333640	73	-	gene11730	gene11730	49936
NC_022305.1	34350151	34350206	56	*	UP	225.787	4.10521	Distal Intergenic	NC_022305.1	34333568	34333640	73	-	gene11730	gene11730	-16566
NC_022305.1	36152284	36153357	1074	*	DOWN	53.9696	0.0502979	Distal Intergenic	NC_022305.1	36266814	36468792	201979	+	gene11746	gene11746	-114530
NC_022305.1	36598392	36598408	17	*	UP	5.62529	0.35158	Distal Intergenic	NC_022305.1	36588533	36594466	5934	+	gene11748	gene11748	9875
NC_022305.1	36619255	36619260	6	*	UP	4.44201	0.888403	Distal Intergenic	NC_022305.1	36598218	36626874	28657	-	gene11749	gene11749	7619
NC_022305.1	37243026	37243398	373	*	UP	21.6763	0.0582695	Distal Intergenic	NC_022305.1	37254495	37255199	705	+	gene11763	gene11763	-11469
NC_022305.1	37350788	37350793	6	*	UP	2.6956	0.53912	Distal Intergenic	NC_022305.1	37254495	37255199	705	+	gene11763	gene11763	96298
NC_022305.1	37996501	37996601	101	*	UP	36.3051	0.363051	Distal Intergenic	NC_022305.1	37955805	38095334	139530	+	gene11767	gene11767	40796
NC_022305.1	37996600	37996718	119	*	DOWN	18.9558	0.160642	Distal Intergenic	NC_022305.1	37955805	38095334	139530	+	gene11767	gene11767	40913
NC_022305.1	38468637	38468718	82	*	DOWN	3.78356	0.0467106	Distal Intergenic	NC_022305.1	38415858	38628937	213080	-	gene11771	gene11771	160300
NC_022305.1	38490020	38490046	27	*	UP	95.0781	3.65685	Distal Intergenic	NC_022305.1	38415858	38628937	213080	-	gene11771	gene11771	138917
NC_022305.1	38870988	38871033	46	*	UP	0.395133	0.00878073	Distal Intergenic	NC_022305.1	38769223	38769778	556	-	gene11772	gene11772	-101255
NC_022305.1	38979997	38980646	650	*	DOWN	22.5094	0.0346832	Distal Intergenic	NC_022305.1	39002706	39085434	82729	+	gene11773	gene11773	-22709
NC_022305.1	39342820	39342846	27	*	UP	48.1198	1.85076	Distal Intergenic	NC_022305.1	39274774	39277601	2828	-	gene11777	gene11777	-65245
NC_022305.1	39416762	39416836	75	*	DOWN	4.25535	0.0575047	Distal Intergenic	NC_022305.1	39412169	39424570	12402	+	gene11778	gene11778	4667
NC_022305.1	39502971	39503014	44	*	UP	6.82039	0.158614	Distal Intergenic	NC_022305.1	39412169	39424570	12402	+	gene11778	gene11778	90845
NC_022305.1	40118306	40118313	8	*	UP	11.0448	1.57783	Distal Intergenic	NC_022305.1	40130067	40131053	987	-	gene11779	gene11779	12747
NC_022305.1	41203076	41203126	51	*	UP	19.7659	0.395318	Distal Intergenic	NC_022305.1	41206677	41212899	6223	-	gene11799	gene11799	9823
NC_022305.1	41312343	41313787	1445	*	UP	34.8293	0.02412	Distal Intergenic	NC_022305.1	41296221	41323831	27611	+	gene11801	gene11801	17566
NC_022305.1	41334859	41334933	75	*	UP	8.24546	0.111425	Distal Intergenic	NC_022305.1	41326592	41361105	34514	-	gene11802	gene11802	26246
NC_022305.1	41599548	41599585	38	*	DOWN	8.27738	0.223713	Distal Intergenic	NC_022305.1	41544695	41560106	15412	+	gene11808	gene11808	54890
NC_022305.1	42682138	42686757	4620	*	UP	34.1556	0.00739459	Distal Intergenic	NC_022305.1	42775647	42784219	8573	+	gene11827	gene11827	-93509
NC_022305.1	43337696	43342424	4729	*	DOWN	40.8685	0.00864393	Distal Intergenic	NC_022305.1	43285087	43324106	39020	-	gene11829	gene11829	-18318
NC_022305.1	43762737	43762779	43	*	DOWN	8.63217	0.205528	Distal Intergenic	NC_022305.1	44115092	44115583	492	+	gene11830	gene11830	-352355
NC_022305.1	44363951	44363958	8	*	UP	1.34958	0.192797	Distal Intergenic	NC_022305.1	44258284	44448048	189765	+	gene11831	gene11831	105674
NC_022305.1	44726414	44726447	34	*	UP	63.1692	1.91422	Distal Intergenic	NC_022305.1	44623260	44623678	419	-	gene11836	gene11836	-102769
NC_022305.1	45083582	45083635	54	*	UP	16.8248	0.317448	Distal Intergenic	NC_022305.1	45018856	45091459	72604	-	gene11838	gene11838	7877
NC_022305.1	45590881	45590932	52	*	UP	7.82159	0.153365	Distal Intergenic	NC_022305.1	45566998	45568133	1136	-	gene11844	gene11844	-22799
NC_022305.1	48956272	48956391	120	*	DOWN	17.1969	0.144512	Distal Intergenic	NC_022305.1	48964006	49026910	62905	-	gene11868	gene11868	70638
NC_022305.1	49629350	49629421	72	*	DOWN	30.7334	0.432865	Distal Intergenic	NC_022305.1	49628126	49636496	8371	-	gene11874	gene11874	7146
NC_022305.1	49713128	49713134	7	*	UP	9.93429	1.65571	Promoter (2-3kb)	NC_022305.1	49710482	49714065	3584	+	gene11878	gene11878	2652
NC_022305.1	50683943	50683967	25	*	UP	3.7707	0.157113	Distal Intergenic	NC_022305.1	50656885	50662285	5401	+	gene11904	gene11904	27082
NC_022305.1	51410704	51410884	181	*	UP	14.4688	0.0803825	Distal Intergenic	NC_022305.1	51464379	51490243	25865	-	gene11917	gene11917	79539
NC_022305.1	51458032	51458106	75	*	UP	20.6841	0.279515	Distal Intergenic	NC_022305.1	51464379	51490243	25865	-	gene11917	gene11917	32211
NC_022305.1	51597409	51597448	40	*	DOWN	1379.77	35.3788	Distal Intergenic	NC_022305.1	51612160	51629393	17234	+	gene11918	gene11918	-14751
NC_022305.1	51876109	51876161	53	*	UP	32.1743	0.618737	Distal Intergenic	NC_022305.1	51856763	51868075	11313	+	gene11923	gene11923	19398
NC_022305.1	52069634	52078419	8786	*	UP	571.241	0.0650246	Distal Intergenic	NC_022305.1	52058092	52067934	9843	-	gene11929	gene11929	-10485
NC_022305.1	52078294	52078297	4	*	DOWN	6.8094	2.2698	Distal Intergenic	NC_022305.1	52058092	52067934	9843	-	gene11929	gene11929	-10363
NC_022305.1	52078231	52078237	7	*	DOWN	5.93205	0.988675	Distal Intergenic	NC_022305.1	52058092	52067934	9843	-	gene11929	gene11929	-10303
NC_022305.1	52505310	52505354	45	*	DOWN	11.1323	0.253006	Distal Intergenic	NC_022305.1	52485428	52520761	35334	+	gene11952	gene11952	19926
NC_022305.1	52527618	52527820	203	*	UP	51.9079	0.25697	Distal Intergenic	NC_022305.1	52529837	52531533	1697	-	gene11954	gene11954	3915
NC_022305.1	52649107	52649944	838	*	DOWN	13.3959	0.0160047	Distal Intergenic	NC_022305.1	52649669	52662452	12784	-	gene11957	gene11957	13345
NC_022305.1	53004118	53006844	2727	*	DOWN	32.4155	0.0118912	Distal Intergenic	NC_022305.1	53003825	53009968	6144	-	gene11966	gene11966	5850
NC_022305.1	53060576	53061231	656	*	DOWN	1.00368	0.00153233	Distal Intergenic	NC_022305.1	53046298	53057493	11196	-	gene11969	gene11969	-3738
NC_022305.1	53338278	53338338	61	*	DOWN	13.7042	0.228404	Distal Intergenic	NC_022305.1	53119616	53147063	27448	+	gene11970	gene11970	218722
NC_022305.1	53545283	53545305	23	*	UP	287.414	13.0643	Distal Intergenic	NC_022305.1	53161428	53638946	477519	-	gene11971	gene11971	93663
NC_022305.1	54124822	54124896	75	*	DOWN	13.2642	0.179246	Distal Intergenic	NC_022305.1	54460755	54460826	72	-	gene11972	gene11972	336004
NC_022305.1	54250604	54254041	3438	*	DOWN	90.9302	0.0264563	Distal Intergenic	NC_022305.1	54460755	54460826	72	-	gene11972	gene11972	210222
NC_022305.1	54581737	54581854	118	*	DOWN	10.6877	0.0913477	Distal Intergenic	NC_022305.1	54539454	54578172	38719	-	gene11974	gene11974	-3682
NC_022305.1	54893178	54893194	17	*	DOWN	4.06998	0.254374	Distal Intergenic	NC_022305.1	54687158	54775881	88724	-	gene11978	gene11978	-117313
NC_022305.1	55452810	55452913	104	*	DOWN	10.3005	0.100004	Distal Intergenic	NC_022305.1	55500135	55505188	5054	-	gene11987	gene11987	52378
NC_022305.1	55499453	55503790	4338	*	DOWN	132.099	0.0304587	Distal Intergenic	NC_022305.1	55500135	55505188	5054	-	gene11987	gene11987	5735
NC_022305.1	55513417	55513462	46	*	UP	23.5742	0.523871	Promoter (1-2kb)	NC_022305.1	55514473	55515294	822	-	gene11988	gene11988	1877
NC_022305.1	56161756	56161844	89	*	UP	917.778	10.4293	Promoter (<=1kb)	NC_022305.1	56146403	56161857	15455	-	gene11997	gene11997	101
NC_022305.1	56584293	56584389	97	*	UP	355.595	3.70412	Distal Intergenic	NC_022305.1	56569489	56593227	23739	+	gene12001	gene12001	14900
NC_022305.1	56599135	56599144	10	*	UP	3.83209	0.425788	Distal Intergenic	NC_022305.1	56569489	56593227	23739	+	gene12001	gene12001	29655
NC_022305.1	56683766	56683822	57	*	DOWN	11.4253	0.204024	Promoter (<=1kb)	NC_022305.1	56669638	56683882	14245	-	gene12002	gene12002	116
NC_022305.1	56794971	56794997	27	*	DOWN	33.864	1.30246	Distal Intergenic	NC_022305.1	56823981	56878864	54884	+	gene12005	gene12005	-29010
NC_022305.1	56995867	56995910	44	*	DOWN	63.0337	1.4659	Distal Intergenic	NC_022305.1	56823981	56878864	54884	+	gene12005	gene12005	171929
NC_022305.1	57230208	57230245	38	*	UP	1.14808	0.0310291	Distal Intergenic	NC_022305.1	57275993	57284103	8111	-	gene12006	gene12006	53895
NC_022305.1	59421836	59421867	32	*	DOWN	5.57742	0.179917	Distal Intergenic	NC_022305.1	59406254	59430858	24605	+	gene12064	gene12064	15613
NC_022305.1	59779438	59783379	3942	*	UP	8.80701	0.00223472	Distal Intergenic	NC_022305.1	59776755	59777132	378	-	gene12072	gene12072	-6247
NC_022305.1	59813005	59813122	118	*	UP	7.20531	0.0615838	Distal Intergenic	NC_022305.1	59839161	59848434	9274	+	gene12074	gene12074	-26156
NC_022305.1	60171849	60171969	121	*	UP	733.81	6.11508	Exon (gene12081/gene12081, exon 21 of 29)	NC_022305.1	60138679	60186207	47529	+	gene12081	gene12081	33290
NC_022305.1	60229144	60229158	15	*	UP	22.9898	1.64213	Promoter (<=1kb)	NC_022305.1	60194374	60229403	35030	-	gene12082	gene12082	259
NC_022305.1	61227364	61227369	6	*	UP	3.87984	0.775969	Distal Intergenic	NC_022305.1	61205103	61243651	38549	+	gene12108	gene12108	22266
NC_022305.1	62074525	62074567	43	*	UP	18.7886	0.447347	Distal Intergenic	NC_022305.1	62070205	62078691	8487	+	gene12122	gene12122	4362
NC_022305.1	62498991	62499022	32	*	DOWN	219.557	7.08249	Distal Intergenic	NC_022305.1	62468335	62473268	4934	+	gene12130	gene12130	30687
NC_022305.1	63294430	63294440	11	*	DOWN	82.1632	8.21632	Distal Intergenic	NC_022305.1	63350553	63425236	74684	+	gene12149	gene12149	-56123
NC_022305.1	63346141	63347456	1316	*	UP	2.36656	0.00179967	Distal Intergenic	NC_022305.1	63350553	63425236	74684	+	gene12149	gene12149	-4412
NC_022305.1	63506460	63506559	100	*	UP	55.7448	0.563079	Distal Intergenic	NC_022305.1	63428662	63449458	20797	+	gene12150	gene12150	77897
NC_022305.1	63548160	63548202	43	*	UP	127.292	3.03076	Distal Intergenic	NC_022305.1	63612044	63700612	88569	+	gene12151	gene12151	-63884
NC_022305.1	64284701	64284771	71	*	UP	18.1467	0.259239	Distal Intergenic	NC_022305.1	64271921	64280960	9040	-	gene12168	gene12168	-3811
NC_022305.1	64475683	64475686	4	*	UP	7.76595	2.58865	Distal Intergenic	NC_022305.1	64527752	64529242	1491	+	gene12172	gene12172	-52069
NC_022305.1	64644735	64644831	97	*	DOWN	1.68266	0.0175277	Distal Intergenic	NC_022305.1	64681621	64842464	160844	+	gene12174	gene12174	-36886
NC_022305.1	64901347	64901423	77	*	UP	7.329	0.0964342	Distal Intergenic	NC_022305.1	64896538	64910546	14009	+	gene12175	gene12175	4885
NC_022305.1	64936533	64936581	49	*	DOWN	5.23865	0.109138	Distal Intergenic	NC_022305.1	64896538	64910546	14009	+	gene12175	gene12175	40043
NC_022305.1	65083971	65083979	9	*	DOWN	1.37986	0.172482	Distal Intergenic	NC_022305.1	65076829	65110818	33990	-	gene12178	gene12178	26847
NC_022305.1	65438178	65438207	30	*	UP	5.02785	0.173374	Distal Intergenic	NC_022305.1	65478838	65556478	77641	+	gene12183	gene12183	-40660
NC_022305.1	65918853	65918965	113	*	UP	12.6319	0.112785	Distal Intergenic	NC_022305.1	65847250	65916660	69411	+	gene12190	gene12190	71715
[truncated: 2,655 more rows]
