# Supplementary material for: Genome-Wide Analysis on the Landscape of Transcriptomes and Their Relationship With DNA Methylomes in the Hypothalamus Reveals Genes Related to Sexual Precocity in Jining Gray Goats
Source: Front Endocrinol (Lausanne). 2018 Aug 30;9:501. doi: 10.3389/fendo.2018.00501 (PMC6125331; doi:10.3389/fendo.2018.00501)
Supplement: Supplementary Table 3 — Integrated analysis of changed genes between DMRs and DEGs in CG patterns. [file Table_3.XLSX]

## Sheet: Sheet1
Integrated analysis of changed genes between DMRs and DEGs in CG patterns
GENE Name	DEG Genes	FDR	Log2FC	DEG regulated	DMR Genes	Meth-stat
KCNJ11	gene13211	0.00575873	-2.236	down	gene13211	up
KIF21B	gene14701	0.00411529	-1.76778	down	gene14701	up
PCDHGA9	gene7366	0.0070573	-1.83463	down	gene7366	down
SDK1	gene21355	0.00133629	-2.7915	down	gene21355	down
SOX13	gene14052	0.00459652	-1.64176	down	gene14052	up
NKD1	gene15527	0.00555195	-1.66005	down	gene15527	up
CRH	gene12628	0.00105115	2.88378	up	gene12628	up
HK3	gene6986	0.00923308	1.7452	up	gene6986	down
HNMT	gene14806	0.00988758	-2.09149	down	gene14806	down
COL4A2	gene11496	0.00988758	-1.36899	down	gene11496	down
PRR5	gene5539	0.00344985	1.1722	up	gene5539	up
NENF	gene14638	0.00567302	1.06035	up	gene14638	down
Notch	gene11057	0.00455705	-2.21522	down	gene11057	up
MRPS-24	gene18845	0.0097082	1.10716	up	gene18845	up
PTPN21	gene10070	0.000839259	-1.9675	down	gene10070	up
IL1RAPL1	gene23216	0.00685862	-2.85522	down	gene23216	up
LDLR	gene6663	0.000192051	-1.16199	down	gene6663	up
SRRM1	gene5180	0.00365842	-2.1934	down	gene5180	down
TTYH3	gene21361	0.000865604	-1.83146	down	gene21361	down
Npc1	gene20409	0.000815191	-2.41414	down	gene20409	up
PCDHGB6	gene7367	0.00382787	-2.33495	down	gene7367	down
ATP11A	gene11506	0.0097915	-2.55113	down	gene11506	down
PADI2	gene1996	0.000226897	-2.38962	down	gene1996	up
Baiap2	gene25287	0.00453049	-1.57883	down	gene25287	down
CACNA1A	gene6541	0.00988758	-1.61436	down	gene6541	down
PDGFRB	gene7445	0.000939168	-1.70703	down	gene7445	down
ZFP236	gene20293	0.000333451	-2.33164	down	gene20293	down
RGS6	gene9946	0.000444659	-2.33126	down	gene9946	down
RXRA	gene11121	0.00459398	-1.68956	down	gene11121	down
DCC	gene20551	0.000939168	-1.51577	down	gene20551	up
Hmgcr	gene9091	0.000488979	-1.08863	down	gene9091	up
DLX-1	gene1157	0.00334906	1.1935	up	gene1157	up
ZPN40	gene20198	0.00188359	-2.05278	down	gene20198	up
DAGLG	gene22826	0.00678059	-1.75768	down	gene22826	down
Col5a1	gene11120	0.000573001	-2.56488	down	gene11120	up
SHISA9	gene20876	0.000939168	-4.03458	down	gene20876	down
RREB1	gene20230	0.00749112	-2.67224	down	gene20230	up
NFASC	gene14065	0.000526586	-1.20917	down	gene14065	up
KCNG1	gene12333	0.00952615	1.08534	up	gene12333	up
KLF4	gene7944	7.92528e-05	-2.6145	down	gene7944	up
Pxdn	gene8480	0.000444659	-2.01759	down	gene8480	up
CACNA1C	gene5399	0.00592722	-1.16902	down	gene5399	up
HSPG2	gene1944	1.34705e-06	-1.80276	down	gene1944	down
SFRP1	gene22028	4.5036e-05	-1.22352	down	gene22028	up
SATB1	gene982	0.00658142	-1.78648	down	gene982	down
PENK	gene12585	0.0070573	2.61183	up	gene12585	up
SMURF1	gene21303	0.00574214	-1.9354	down	gene21303	down
MEIS2	gene9497	6.04218e-06	2.4742	up	gene9497	up
