# Supplementary material for: Genome-Wide Analysis on the Landscape of Transcriptomes and Their Relationship With DNA Methylomes in the Hypothalamus Reveals Genes Related to Sexual Precocity in Jining Gray Goats
Source: Front Endocrinol (Lausanne). 2018 Aug 30;9:501. doi: 10.3389/fendo.2018.00501 (PMC6125331; doi:10.3389/fendo.2018.00501)
Supplement: Supplementary Table 4 — Integrated analysis of changed genes between DMRs and DEGs in CHG patterns. [file Table_4.XLSX]

## Sheet: Sheet1
Integrated analysis of changed genes between DMRs and DEGs in CGH patterns
Gene Name	DEG Genes	FDR	Log2FC	DEG regulated	DMR Genes	Meth-stat
SECISBP2L	gene9751	0.00203192	-1.01481	down	gene9751	up
THBS1	gene9504	0.000273067	-1.63856	down	gene9504	up
Nav2	gene22569	0.00127055	-3.08069	down	gene22569	up
KIF21B	gene14701	0.00411529	-1.76778	down	gene14701	down
MEIS2	gene9497	6.04218e-06	2.4742	up	gene9497	up
NGFR	gene2253	0.00166437	3.4657	up	gene2253	up
RREB1	gene20230	0.00749112	-2.67224	down	gene20230	down
GPR124	gene21993	0.00586716	-1.7471	down	gene21993	down
LRRC32	gene13647	0.00973948	-2.00878	down	gene13647	up
Pxdn	gene8480	0.000444659	-2.01759	down	gene8480	up
HK3	gene6986	0.00923308	1.7452	up	gene6986	up
COL4A2	gene11496	0.00988758	-1.36899	down	gene11496	up
LDLR	gene6663	0.000192051	-1.16199	down	gene6663	up
MVB12B	gene6872	0.000349248	-1.78757	down	gene6872	up
ZPN40	gene20198	0.00188359	-2.05278	down	gene20198	down
RAB38	gene22482	0.00411529	2.14772	up	gene22482	up
CEBPA	gene25180	0.00133629	1.39077	up	gene25180	up
APC2	gene7194	0.00204146	-2.09814	down	gene7194	up
PADI2	gene1996	0.000226897	-2.38962	down	gene1996	up
SLC7A1	gene11300	6.15268e-05	-2.62555	down	gene11300	up
EPS15	gene3087	0.00113707	-1.96428	down	gene3087	up
RGS6	gene9946	0.000444659	-2.33126	down	gene9946	up
PCDHGA9	gene7366	0.0070573	-1.83463	down	gene7366	up
Hmgcr	gene9091	0.000488979	-1.08863	down	gene9091	up
DAGLG	gene22826	0.00678059	-1.75768	down	gene22826	up
MYRF	gene22827	0.00022956	-1.56054	down	gene22827	up
NACC1	gene6545	0.00237172	-1.12909	down	gene6545	up
TNKS2	gene21459	0.00241478	-1.14413	down	gene21459	up
AMOTL1	gene13010	0.00644429	-2.39737	down	gene13010	down
PLEKHO1	gene2476	0.00685862	1.05542	up	gene2476	up
LHX8	gene2909	0.0070573	4.22533	up	gene2909	up
GBX2	gene3382	0.00793868	2.44837	up	gene3382	up
PCDHGB6	gene7367	0.00382787	-2.33495	down	gene7367	up
FREM2	gene11249	0.00923831	-2.94566	down	gene11249	up
PDGFRB	gene7445	0.000939168	-1.70703	down	gene7445	up
FAT1	gene21893	0.00353597	-1.1162	down	gene21893	down
SCGN	gene20118	0.00215827	3.99914	up	gene20118	down
Ferritin light chain-like	gene10063	0.00574214	1.33179	up	gene10063	up
PTPN21	gene10070	0.000839259	-1.9675	down	gene10070	up
Notch	gene11057	0.00455705	-2.21522	down	gene11057	down
CACNA1A	gene6541	0.00988758	-1.61436	down	gene6541	up
ATP11A	gene11506	0.0097915	-2.55113	down	gene11506	up
PRR5	gene5539	0.00344985	1.1722	up	gene5539	up
ZFP608	gene6934	0.00189536	-1.08946	down	gene6934	up
SFRP1	gene22028	4.5036e-05	-1.22352	down	gene22028	down
