# Supplementary material for: Genome-Wide Analysis on the Landscape of Transcriptomes and Their Relationship With DNA Methylomes in the Hypothalamus Reveals Genes Related to Sexual Precocity in Jining Gray Goats
Source: Front Endocrinol (Lausanne). 2018 Aug 30;9:501. doi: 10.3389/fendo.2018.00501 (PMC6125331; doi:10.3389/fendo.2018.00501)
Supplement: Supplementary Table 5 — Integrated analysis of changed genes between DMRs and DEGs in CHH patterns. [file Table_5.XLSX]

## Sheet: Sheet1
Integrated analysis of changed genes between DMRs and DEGs in CHH patterns
GENE Name	DEG Genes	FDR	Log2FC	DEG regulated	DMR Genes	Meth-stat
DAGLG	gene22826	0.00678059	-1.75768	down	gene22826	up
PTPN21	gene10070	0.000839259	-1.9675	down	gene10070	down
Notch	gene11057	0.00455705	-2.21522	down	gene11057	up
KCNG1	gene12333	0.00952615	1.08534	up	gene12333	down
RAB38	gene22482	0.00411529	2.14772	up	gene22482	up
Pxdn	gene8480	0.000444659	-2.01759	down	gene8480	up
MVB12B	gene10913	0.00098362	-1.68768	down	gene10913	down
KIF21B	gene14701	0.00411529	-1.76778	down	gene14701	up
NTS	gene4318	4.90367e-05	1.46423	up	gene4318	down
DDT	gene15280	0.0011271	1.13515	up	gene15280	up
PRR5	gene5539	0.00344985	1.1722	up	gene5539	down
ATP11A	gene11506	0.0097915	-2.55113	down	gene11506	up
RXRA	gene11121	0.00459398	-1.68956	down	gene11121	up
CEBPA	gene25180	0.00133629	1.39077	up	gene25180	down
NFASC	gene14065	0.000526586	-1.20917	down	gene14065	up
TANC1	gene1248	0.00116589	-1.21596	down	gene1248	up
Col5a1	gene11120	0.000573001	-2.56488	down	gene11120	up
PPTC7	gene15030	0.00988758	-1.09075	down	gene15030	down
NENF	gene14638	0.00567302	1.06035	up	gene14638	up
RREB1	gene20230	0.00749112	-2.67224	down	gene20230	up
PADI2	gene1996	0.000226897	-2.38962	down	gene1996	up
mrps-24	gene18845	0.0097082	1.10716	up	gene18845	up
RAPGEF2	gene14877	0.00314844	-2.46419	down	gene14877	up
Nav2	gene22569	0.00127055	-3.08069	down	gene22569	up
Baiap2	gene25287	0.00453049	-1.57883	down	gene25287	up
Protein very KIND	gene21799	0.00988758	-1.50951	down	gene21799	up
RGS6	gene9946	0.000444659	-2.33126	down	gene9946	down
MYRF	gene22827	0.00022956	-1.56054	down	gene22827	down
