# Supplementary material for: Genome-Wide Analysis on the Landscape of Transcriptomes and Their Relationship With DNA Methylomes in the Hypothalamus Reveals Genes Related to Sexual Precocity in Jining Gray Goats
Source: Front Endocrinol (Lausanne). 2018 Aug 30;9:501. doi: 10.3389/fendo.2018.00501 (PMC6125331; doi:10.3389/fendo.2018.00501)
Supplement: Supplementary Table 6 — DMR genes that are involved in GnRH and neuroactive ligand signal pathways. [file Table_6.XLSX]

## Sheet: Sheet1
DMRs genes that involved into GnRH and Neuroactive ligand signal pathways
RELATED PATHWAY	GENE ID	METHYLATION LEVEL	ANNOTATION
GnRH signal pathway	gene10080	down	CALM2
GnRH signal pathway	gene5399	up	CACNA1C
GnRH signal pathway	gene15120	up	PLA2G1B
GnRH signal pathway	gene6849	up	GNA11
GnRH signal pathway	gene15299	down	MAPK1
GnRH signal pathway	gene18853	up	EGFR
GnRH signal pathway	gene17591	up	MAP3K3/STK4
GnRH signal pathway	gene3839	down	ADCY1
GnRH signal pathway	gene340	up	ADCY5
GnRH signal pathway	gene17870	down	MAP2K6
GnRH signal pathway	gene19038	down	ITPR1
GnRH signal pathway	gene20798	up	ADCY9
GnRH signal pathway	gene1940	up	CDC42
GnRH signal pathway	gene7448	down	CAMK2A
GnRH signal pathway	gene6140	up	MAPK10
GnRH signal pathway	gene19466	down	ITPR3
GnRH signal pathway	gene11987	down	GNAS
GnRH signal pathway	gene11532	up	PLCB1
GnRH signal pathway	gene16174	down	CALM2
Neuroactive ligand interaction	gene17566	up	CRHR1
Neuroactive ligand interaction	gene18957	down	VIPR1
Neuroactive ligand interaction	gene15018	down	P2RX4
Neuroactive ligand interaction	gene9136	down	PTGER2
Neuroactive ligand interaction	gene13184	up	GRIK4
Neuroactive ligand interaction	gene5469	down	MCHR1
Neuroactive ligand interaction	gene8184	up	CHRNA2
Neuroactive ligand interaction	gene23291	down	HTR2C
Neuroactive ligand interaction	gene3775	up	CRHR2
Neuroactive ligand interaction	gene663	down	P2RY1, P2Y1
Neuroactive ligand interaction	gene11403	down	EDNRB, MGC142327
Neuroactive ligand interaction	gene7724	up	GLRA3
Neuroactive ligand interaction	gene4250	up	VIPR2
Neuroactive ligand interaction	gene16176	up	PTGIR
Neuroactive ligand interaction	gene23070	up	GAL, GALN, MGC148823
Neuroactive ligand interaction	gene24544	up	F2RL2
Neuroactive ligand interaction	gene15290	up	ADORA2A
Neuroactive ligand interaction	gene11091	up	GRIN1
Neuroactive ligand interaction	gene11952	down	CHRNA4
Neuroactive ligand interaction	gene8509	up	HTR1B
Neuroactive ligand interaction	gene22260	down	NPFFR1
Neuroactive ligand interaction	gene12628	up	CRH, CRF, MGC159486
Neuroactive ligand interaction	gene20400	up	HRH4
Neuroactive ligand interaction	gene19470	down	MLN
Neuroactive ligand interaction	gene6632	up	S1PR2, EDG5, MGC155267
Neuroactive ligand interaction	gene9083	down	HRH2
Neuroactive ligand interaction	gene22157	down	CHRM3
Neuroactive ligand interaction	gene6232	up	ADRA2C
Neuroactive ligand interaction	gene21699	down	PRLHR, GPR10, PrRPR
Neuroactive ligand interaction	gene13079	up	DRD2
Neuroactive ligand interaction	gene22247	up	TACR2
Neuroactive ligand interaction	gene19360	down	HRH1
Neuroactive ligand interaction	gene17682	down	GCGR
Neuroactive ligand interaction	gene705	down	AGTR1
Neuroactive ligand interaction	gene20849	up	Grin2a, GluN2A, NMDAR2A, NR2A
Neuroactive ligand interaction	gene17833	down	GRIN2C
Neuroactive ligand interaction	gene4023	up	CHRM2
Neuroactive ligand interaction	gene18510	up	CHRNB4
Neuroactive ligand interaction	gene22048	down	CHRNA6
Neuroactive ligand interaction	gene20292	up	GALR1
Neuroactive ligand interaction	gene8756	down	CNR1
Neuroactive ligand interaction	gene10124	up	ADRA2B
Neuroactive ligand interaction	gene12168	up	GHRH
Neuroactive ligand interaction	gene1733	down	CHRND
Neuroactive ligand interaction	gene3306	down	GRIK3
Neuroactive ligand interaction	gene23529	down	GABRE
Neuroactive ligand interaction	gene21653	up	ADRA2A
Neuroactive ligand interaction	gene8394	up	LPAR1
Neuroactive ligand interaction	gene22069	down	THRB, THR
Neuroactive ligand interaction	gene3820	up	NPY
Neuroactive ligand interaction	gene17151	up	ADORA2B, MGC138933
Neuroactive ligand interaction	gene16910	down	TRPV1
Neuroactive ligand interaction	gene4253	up	LGR5
Neuroactive ligand interaction	gene11284	up	RXFP2
Neuroactive ligand interaction	gene17911	up	GABRP
Neuroactive ligand interaction	gene13555	down	CHRNB4
Neuroactive ligand interaction	gene1818	down	PTAFR, PAFr
Neuroactive ligand interaction	gene19471	up	GRM4
Neuroactive ligand interaction	gene19184	up	GRM2
Neuroactive ligand interaction	gene20587	down	MC4R
Neuroactive ligand interaction	gene19422	down	HCRTR2
